# Supplementary material for: Improved genotype inference reveals cis- and trans-driven variation in the loss-of-heterozygosity rates in yeast
Source: Genetics. 2025 Dec 22;232(4):iyaf274. doi: 10.1093/genetics/iyaf274 (PMC13050209; doi:10.1093/genetics/iyaf274)
Supplement: iyaf274_Supplementary_Data [file iyaf274_supplementary_data.zip]

Archive with 3 entries (3 files):
- File_S1_-_Supplementary_Figures_GENETICS-2025-308599.pdf
- File_S2_-_Supplementary_tables_GENETICS-2025-308599.xlsx
- Supplemental_Text_S1_GENETICS-2025-308599.pdf
