# Supplementary material for: Improved genotype inference reveals cis- and trans-driven variation in the loss-of-heterozygosity rates in yeast
Source: Genetics. 2025 Dec 22;232(4):iyaf274. doi: 10.1093/genetics/iyaf274 (PMC13050209; doi:10.1093/genetics/iyaf274)
Supplement: iyaf274_Supplementary_Data [file iyaf274_supplementary_data.zip › File_S2_-_Supplementary_tables_GENETICS-2025-308599.xlsx]

## Sheet: List of Supplementary Tables
Table S1	Mean number of consensus sites and false genotypes for calculating genotype FDRs
Table S2	Comparison of genotypes obtained from short-read and Sanger sequencing at two normal and one HCHB regions
Table S3	Key LOH rates and characteristics obtained from reported data and revised pipeline
Table S4	LOH event counts across clones and chromosome arms
Table S5	Model selection for the analysis of variance
Table S6	Best-fit parameters for the generalized linear mixed effects models
Table S7	Clone IDs from present study
Table S8	Primers used for genotype confirmation and locations of putative markers
Table S9	Clone IDs and accessions from previous studies
Table S10	Haploid parent strains and accessions

## Sheet: Table S1. Genotype_FDR_stats
	Hetero-FDR				Homo-FDR
Method/source	Hom sites	False Het calls	Total Het calls	Hetero-FDR	Het sites	False Hom calls	Total Hom calls	Homo-FDR
S288C	282	3	26411	0.000113589	26465	18.5	297	0.0622896
RM	216	3	26640	0.000112613	26655	17.8	227	0.0784141
Dual	207	0.533	25502	2.09003e-05	25510	8.13	216	0.0376389
Dual Filtered	210	0.333	24372	1.36632e-05	24375	3.33	212	0.0157075

## Sheet: Table S2. SangerSeq_results
Genotypes at putative markers	Chr_XII_956964–957730		Chr_XV_1030968–1031837		Chr_XII_103380–103869_short		Chr_XII_103380–103869_long
Clone_ID	Short-read	Sanger	Short-read	Sanger	Short-read	Sanger	Short-read	Sanger
F_F00	Het	Het	Het	Het	Het	Hom_BY	NA	Het
F_F02	Hom_BY	Hom_BY	Het	Het	Hom_BY	Hom_BY	NA	Het
F_F04	Hom_RM	Hom_RM	Het	Het	Hom_BY	Hom_BY	NA	Het
F_F07	Het	Het	Het	Het	Hom_BY	Hom_BY	NA	Het
F_F08	Hom_RM	Hom_RM	Het	Het	Hom_BY	Hom_BY	NA	Het
F_F09	Het	Het	Hom_RM	Hom_RM	Hom_BY	Hom_BY	NA	Het
H_C00	Het	Het	Het	Het	Het	Hom_BY	NA	Het
H_C02	Het	Het	Het	Het	Het	Hom_BY	NA	Het
H_C06	Hom_RM	Hom_RM	Hom_BY	Hom_BY	Hom_BY	Hom_BY	NA	Het

## Sheet: Table S3. LOH_stats
									Detected (prior to corrections for undetected events)																				Corrected
	STUDY	METHOD/SOURCE	Parent 1	Parent 2	# generations	# clones	Median seq. depth	# unique markers	LOH events	Parent 1 LOH count	Parent 2 LOH count	P1 frac.	P1 frac. P-val (B-H corr.)	iLOH events	tLOH events	Fraction iLOH	iLOH P1 frac.	iLOH P1 frac. P-val (B-H corr.)	tLOH P1 frac.	tLOH P1 frac. P-val (B-H corr.)	LOH event rate (/gen/gen)	LOH event rate SEM	iLOH event rate (/gen/gen)	tLOH event rate (/gen/gen)	LOH conv. rate (/bp/gen)	LOH conv. rate SEM	iLOH conv. rate (/bp/gen)	tLOH conv. rate (/bp/gen)	LOH events	iLOH events	tLOH events	Fraction iLOH	LOH event rate (/bp/gen)	LOH event rate SEM	iLOH event rate (/bp/gen)	tLOH event rate (genome/gen)	LOH conv. rate (/bp/gen)	LOH conv. rate SEM	iLOH conv. rate (/bp/gen)	tLOH conv. rate (/bp/gen)
BY×RM	Overton	Standard	BY	RM	806	175	36.7	40485	3763	2479	1284	0.658783	2.4e-86	3261	502	0.866596	0.761	7.13e-215	0.639	2.138e-10	0.0263	0.000697	0.0228	0.00351	6.16e-05	3.37e-06	1.67e-05	4.49e-05	7975	7451	524	0.934295	0.0558	0.00156	0.0518	0.00393	6.16e-05	3.37e-06	1.67e-05	4.49e-05
		Revised	BY	RM	806	175	36.7	37716	1288	661	627	0.513199	0.269	954	334	0.740683	0.532	0.0482	0.458	0.1395	0.00918	0.000312	0.00678	0.00237	5.86e-05	3.32e-06	1.077e-05	4.78e-05	1795	1435	360	0.799443	0.0128	0.000448	0.0102	0.00254	5.86e-05	3.32e-06	1.08e-05	4.78e-05
W303×YJM789	Sui	Reported	W303	YJM789	2839	93	71.7	45174	1223	610	613	0.498774	0.477	889	334	0.726901	0.5186	0.141	0.4461	0.0276	0.00463	0.000147	0.0337	0.00127	2.32e-05	1.53e-06	2.61e-06	2.07e-05	1334	962	372	0.721139	0.00505	0.00016	0.00364	0.00457	2.32e-05	1.53e-06	2.6e-06	2.06e-05
		Revised	W303	YJM789	2839	90	71.7	46642	1280	653	627	0.510156	0.312	941	339	0.735156	0.526	0.0987	0.466	0.1989	0.00502	0.00017	0.00368	0.00133	2.67e-05	1.67e-06	4.68e-06	2.21e-05	1398	1017	381	0.727468	0.00547	0.000186	0.00398	0.00148	2.67e-05	1.67e-06	4.67e-06	2.2e-05
S288C×RM	Pankajam	Reported	S288C	RM	2000	10	45	41162	942	610	332	0.647558	4.8e-20	872	70	0.92569	0.6433	1.03e-17	0.7	0.0005466	0.0471	0.0155	0.0436	0.0035	1.57e-05	3.98e-06	1.54e-05	3.78e-07	2025	1933	92	0.954568	0.101	0.0338	0.0967	0.00141	1.57e-05	3.98e-06	1.53e-05	3.77e-07
		Revised	S288C	RM	2000	10	45	37402	213	116	97	0.544601	0.186	193	20	0.906103	0.549	0.13	0.5	0.5881	0.0106	0.00178	0.00965	0.001	1.58e-05	3.99e-06	4.07e-06	1.18e-05	321	299	22	0.931464	0.016	0.00274	0.0149	0.0011	1.58e-05	3.99e-06	4.06e-06	1.17e-05
ABS×BKL (H01)	Dutta	Reported	ABS	BKL	2446	20	89	9972	216	NA	NA	NA	NA	144	72	0.666667	NA	NA	NA	NA	0.00442	0.000345	0.00294	0.00147	2.8e-05	5.1e-06	6.48e-06	2.15e-05	545	443	102	0.812844	0.0111	0.000979	0.00906	0.00208	2.8e-05	5.1e-06	6.49e-06	2.15e-05
		Revised	ABS	BKL	2446	20	89	8693	165	83	82	0.50303	0.5	129	36	0.781818	0.519	0.3954	0.444	0.3706	0.00337	0.000384	0.00264	0.000736	2.63e-05	5.21e-06	8.9e-06	1.74e-05	218	180	38	0.825688	0.00446	0.00051	0.00367	0.000791	2.63e-05	5.21e-06	8.92e-06	1.74e-05
ABP×BFQ (H02)	Dutta	Reported	ABP	BFQ	1842	12	6.3	18789	1045	NA	NA	NA	NA	957	88	0.915789	NA	NA	NA	NA	0.0472765	0.00999	0.0433	0.00398	0.000106	4.07e-05	5.49e-05	5.06e-05	1346	1224	122	0.909361	0.0609	0.0128	0.0554	0.00554	0.000106	4.07e-05	5.52e-05	5.08e-05
		Revised	ABP	BFQ	1842	12	6.3	5531	403	202	201	0.501241	0.5	374	29	0.92804	0.505	0.4384	0.414	0.3055	0.0199	0.00269	0.0185	0.00143	6.04e-05	1.67e-05	4.42e-05	1.62e-05	954	922	32	0.966457	0.0471	0.00625	0.0455	0.00159	6.04e-05	1.67e-05	4.42e-05	1.62e-05
BAP×BAN (H03)	Dutta	Reported	BAP	BAN	1863	20	6.49	20875	739	NA	NA	NA	NA	539	200	0.729364	NA	NA	NA	NA	0.0198336	0.00277	0.0145	0.00537	0.000131	3.17e-05	5.36e-05	7.67e-05	1156	893	263	0.772491	0.031	0.00454	0.024	0.00706	0.000131	3.17e-05	5.38e-05	7.71e-05
		Revised	BAP	BAN	1863	19	6.49	20253	1953	1070	883	0.547875	5.07e-05	1822	131	0.932924	0.546	0.00018	0.573	0.1395	0.0617	0.00254	0.0575	0.00414	0.000113	1.52e-05	5.96e-05	5.37e-05	3540	3385	155	0.956215	0.112	0.00485	0.107	0.00491	0.000113	1.52e-05	5.94e-05	5.36e-05
BTI×ABA (H04)	Dutta	Reported	BTI	ABA	1772	20	7.88	49412	8270	NA	NA	NA	NA	7918	352	0.957437	NA	NA	NA	NA	0.233352	0.0316	0.223	0.00993	3.05e-05	4.23e-06	2.42e-05	6.31e-06	10783	10207	576	0.946583	0.304	0.0411	0.288	0.0163	3.05e-05	4.23e-06	2.42e-05	6.31e-06
		Revised	BTI	ABA	1772	16	7.88	22848	3250	1687	1563	0.519077	0.0371	3178	72	0.977846	0.514	0.0987	0.764	4.88e-05	0.115	0.0135	0.112	0.00254	7.37e-05	1.62e-05	6.53e-05	8.38e-06	5061	4969	92	0.981822	0.179	0.00211	0.175	0.00324	7.37e-05	1.62e-05	6.52e-05	8.4e-06
ACD×AKQ (H05)	Dutta	Reported	ACD	AKQ	1777	20	7.6	52223	6247	NA	NA	NA	NA	5896	351	0.943813	NA	NA	NA	NA	0.175774	0.0222	0.166	0.00988	5.35e-05	2.6e-05	2.2e-05	3.06e-05	8381	7812	569	0.932108	0.236	0.0296	0.22	0.016	5.35e-05	2.6e-05	2.24e-05	3.11e-05
		Revised	ACD	AKQ	1777	20	7.6	30313	3404	1851	1533	0.546986	1.05e-06	3352	52	0.984724	0.543	2.52e-06	0.615	0.1395	0.101	0.00516	0.0993	0.00154	3.41e-05	4.38e-06	2.67e-05	7.33e-06	5533	5474	59	0.989337	0.164	0.00837	0.162	0.00174	3.41e-05	4.38e-06	2.68e-05	7.33e-06
ACK×CMQ (H06)	Dutta	Reported	ACK	CMQ	2392	20	122.5	55570	887	NA	NA	NA	NA	560	327	0.631342	NA	NA	NA	NA	0.018541	0.00264	0.0117	0.00684	6.81e-05	2.14e-05	2.56e-05	4.25e-05	1232	650	582	0.527597	0.0258	0.00339	0.0136	0.0122	6.81e-05	2.14e-05	2.56e-05	4.25e-05
		Revised	ACK	CMQ	2392	20	122.5	48452	491	266	241	0.524655	0.209	413	78	0.841141	0.53	0.1425	0.5	0.5881	0.0108	0.00222	0.00909	0.00172	5.18e-05	1.3e-05	3.04e-05	2.14e-05	523	436	87	0.833652	0.0115	0.00236	0.00959	0.00191	5.18e-05	1.3e-05	3.04e-05	2.14e-05
ACG×BAK (H07)	Dutta	Reported	ACG	BAK	1844	19	5.42	69456	1104	NA	NA	NA	NA	831	273	0.752717	NA	NA	NA	NA	0.0315104	0.00456	0.0237	0.00779	9.38e-05	3.41e-05	6.35e-05	3.03e-05	1420	1034	386	0.728169	0.0405	0.00582	0.0295	0.011	9.38e-05	3.41e-05	6.35e-05	3.03e-05
		Revised	ACG	BAK	1844	16	5.42	22039	1306	838	468	0.641654	5.21e-24	1252	54	0.958652	0.651	4.09e-26	0.426	0.2557	0.0443	0.00484	0.0424	0.00183	5.94e-05	1.49e-05	4.03e-05	1.91e-05	1950	1890	60	0.969231	0.0661	0.00732	0.0641	0.00203	5.94e-05	1.49e-05	1.91e-05	4.03e-05
CGD×AKE (H08)	Dutta	Reported	CGD	AKE	1769	19	6.52	113241	1638	NA	NA	NA	NA	1290	348	0.787546	NA	NA	NA	NA	0.048734	0.00382	0.0384	0.0104	7.54e-05	3.83e-05	2.72e-05	4.82e-05	2392	1869	523	0.781355	0.0712	0.00555	0.0556	0.0156	7.54e-05	3.83e-05	2.72e-05	4.82e-05
		Revised	CGD	AKE	1769	19	6.52	91794	4749	2465	2284	0.519057	0.0135	4706	43	0.990945	0.518	0.0206	0.628	0.1395	0.158	0.00746	0.156	0.00143	6.08e-05	5.42e-06	4.75e-05	1.34e-05	5601	5554	47	0.991609	0.186	0.00885	0.185	0.00158	6.08e-05	5.42e-06	4.74e-05	1.34e-05
BAM×CPG (H09)	Dutta	Reported	BAM	CPG	2452	19	106.4	116475	2682	NA	NA	NA	NA	1525	1157	0.568606	NA	NA	NA	NA	0.0575685	0.00294	0.0327	0.0248	0.000131	3.75e-05	5.67e-05	7.41e-05	5489	2491	2998	0.453817	0.118	0.00503	0.0535	0.0643	0.000131	3.75e-05	5.67e-05	7.42e-05
		Revised	BAM	CPG	2452	18	106.4	91417	369	200	169	0.542005	0.132	332	37	0.899729	0.563	0.0292	0.351	0.1395	0.0108	0.0012	0.00967	0.00108	3.54e-05	8.73e-06	1.34e-05	2.2e-05	421	379	42	0.900238	0.0122	0.00136	0.011	0.00118	3.54e-05	8.73e-06	1.33e-05	2.21e-05
Length of genome sampled	10296517

## Sheet: Table S4. LOH_counts_per_chrom_
hybrid	ID	n_gens	CHROM_arm	arm_length	iLOH_count	tLOH_count
ABSxBKL	H01_01	2446	01_L	151515	0	0
ABSxBKL	H01_01	2446	01_R	78703	0	0
ABSxBKL	H01_01	2446	02_L	238255	0	0
ABSxBKL	H01_01	2446	02_R	574929	0	0
ABSxBKL	H01_01	2446	03_L	114435	0	0
ABSxBKL	H01_01	2446	03_R	202185	0	0
ABSxBKL	H01_01	2446	04_L	449760	0	0
ABSxBKL	H01_01	2446	04_R	1082173	0	0
ABSxBKL	H01_01	2446	05_L	152040	0	0
ABSxBKL	H01_01	2446	05_R	424834	0	0
ABSxBKL	H01_01	2446	06_L	148560	0	0
ABSxBKL	H01_01	2446	06_R	121601	0	0
ABSxBKL	H01_01	2446	07_L	496985	0	0
ABSxBKL	H01_01	2446	07_R	593955	0	0
ABSxBKL	H01_01	2446	08_L	105650	0	0
ABSxBKL	H01_01	2446	08_R	456993	0	0
ABSxBKL	H01_01	2446	09_L	355680	0	0
ABSxBKL	H01_01	2446	09_R	84208	0	0
ABSxBKL	H01_01	2446	10_L	436375	0	0
ABSxBKL	H01_01	2446	10_R	309376	0	0
ABSxBKL	H01_01	2446	11_L	440195	0	0
ABSxBKL	H01_01	2446	11_R	226621	0	0
ABSxBKL	H01_01	2446	12_L	150895	0	0
ABSxBKL	H01_01	2446	12_R	927282	1	0
ABSxBKL	H01_01	2446	13_L	268085	0	0
ABSxBKL	H01_01	2446	13_R	656346	0	0
ABSxBKL	H01_01	2446	14_L	628810	0	0
ABSxBKL	H01_01	2446	14_R	155523	0	0
ABSxBKL	H01_01	2446	15_L	326650	0	0
ABSxBKL	H01_01	2446	15_R	764641	0	0
ABSxBKL	H01_01	2446	16_L	556010	0	0
ABSxBKL	H01_01	2446	16_R	392056	0	0
ABSxBKL	H01_02	2446	01_L	151515	1	0
ABSxBKL	H01_02	2446	01_R	78703	0	0
ABSxBKL	H01_02	2446	02_L	238255	0	0
ABSxBKL	H01_02	2446	02_R	574929	0	0
ABSxBKL	H01_02	2446	03_L	114435	0	0
ABSxBKL	H01_02	2446	03_R	202185	0	0
ABSxBKL	H01_02	2446	04_L	449760	0	0
ABSxBKL	H01_02	2446	04_R	1082173	0	0
ABSxBKL	H01_02	2446	05_L	152040	1	0
ABSxBKL	H01_02	2446	05_R	424834	0	0
ABSxBKL	H01_02	2446	06_L	148560	0	0
ABSxBKL	H01_02	2446	06_R	121601	0	1
ABSxBKL	H01_02	2446	07_L	496985	0	0
ABSxBKL	H01_02	2446	07_R	593955	0	0
ABSxBKL	H01_02	2446	08_L	105650	0	0
ABSxBKL	H01_02	2446	08_R	456993	0	0
ABSxBKL	H01_02	2446	09_L	355680	0	0
ABSxBKL	H01_02	2446	09_R	84208	0	0
ABSxBKL	H01_02	2446	10_L	436375	0	0
ABSxBKL	H01_02	2446	10_R	309376	0	1
ABSxBKL	H01_02	2446	11_L	440195	1	0
ABSxBKL	H01_02	2446	11_R	226621	0	1
ABSxBKL	H01_02	2446	12_L	150895	0	0
ABSxBKL	H01_02	2446	12_R	927282	0	0
ABSxBKL	H01_02	2446	13_L	268085	0	0
ABSxBKL	H01_02	2446	13_R	656346	1	0
ABSxBKL	H01_02	2446	14_L	628810	0	0
ABSxBKL	H01_02	2446	14_R	155523	0	0
ABSxBKL	H01_02	2446	15_L	326650	0	0
ABSxBKL	H01_02	2446	15_R	764641	0	0
ABSxBKL	H01_02	2446	16_L	556010	0	0
ABSxBKL	H01_02	2446	16_R	392056	0	0
ABSxBKL	H01_03	2446	01_L	151515	0	0
ABSxBKL	H01_03	2446	01_R	78703	0	0
ABSxBKL	H01_03	2446	02_L	238255	0	0
ABSxBKL	H01_03	2446	02_R	574929	0	0
ABSxBKL	H01_03	2446	03_L	114435	0	0
ABSxBKL	H01_03	2446	03_R	202185	0	0
ABSxBKL	H01_03	2446	04_L	449760	0	0
ABSxBKL	H01_03	2446	04_R	1082173	0	0
ABSxBKL	H01_03	2446	05_L	152040	0	0
ABSxBKL	H01_03	2446	05_R	424834	0	0
ABSxBKL	H01_03	2446	06_L	148560	0	0
ABSxBKL	H01_03	2446	06_R	121601	0	0
ABSxBKL	H01_03	2446	07_L	496985	0	0
ABSxBKL	H01_03	2446	07_R	593955	1	0
ABSxBKL	H01_03	2446	08_L	105650	0	0
ABSxBKL	H01_03	2446	08_R	456993	0	0
ABSxBKL	H01_03	2446	09_L	355680	0	0
ABSxBKL	H01_03	2446	09_R	84208	0	0
ABSxBKL	H01_03	2446	10_L	436375	0	0
ABSxBKL	H01_03	2446	10_R	309376	0	0
ABSxBKL	H01_03	2446	11_L	440195	0	0
ABSxBKL	H01_03	2446	11_R	226621	0	0
ABSxBKL	H01_03	2446	12_L	150895	0	0
ABSxBKL	H01_03	2446	12_R	927282	1	0
ABSxBKL	H01_03	2446	13_L	268085	0	0
ABSxBKL	H01_03	2446	13_R	656346	0	0
ABSxBKL	H01_03	2446	14_L	628810	0	0
ABSxBKL	H01_03	2446	14_R	155523	0	0
ABSxBKL	H01_03	2446	15_L	326650	0	0
ABSxBKL	H01_03	2446	15_R	764641	0	0
ABSxBKL	H01_03	2446	16_L	556010	0	0
ABSxBKL	H01_03	2446	16_R	392056	0	0
ABSxBKL	H01_04	2446	01_L	151515	0	0
ABSxBKL	H01_04	2446	01_R	78703	0	0
ABSxBKL	H01_04	2446	02_L	238255	0	0
ABSxBKL	H01_04	2446	02_R	574929	0	0
ABSxBKL	H01_04	2446	03_L	114435	0	0
ABSxBKL	H01_04	2446	03_R	202185	0	0
ABSxBKL	H01_04	2446	04_L	449760	0	0
ABSxBKL	H01_04	2446	04_R	1082173	0	0
ABSxBKL	H01_04	2446	05_L	152040	0	0
ABSxBKL	H01_04	2446	05_R	424834	0	0
ABSxBKL	H01_04	2446	06_L	148560	0	0
ABSxBKL	H01_04	2446	06_R	121601	0	0
ABSxBKL	H01_04	2446	07_L	496985	0	0
ABSxBKL	H01_04	2446	07_R	593955	0	0
ABSxBKL	H01_04	2446	08_L	105650	0	0
ABSxBKL	H01_04	2446	08_R	456993	0	0
ABSxBKL	H01_04	2446	09_L	355680	0	0
ABSxBKL	H01_04	2446	09_R	84208	0	0
ABSxBKL	H01_04	2446	10_L	436375	0	0
ABSxBKL	H01_04	2446	10_R	309376	0	0
ABSxBKL	H01_04	2446	11_L	440195	0	0
ABSxBKL	H01_04	2446	11_R	226621	0	0
ABSxBKL	H01_04	2446	12_L	150895	0	0
ABSxBKL	H01_04	2446	12_R	927282	1	0
ABSxBKL	H01_04	2446	13_L	268085	0	0
ABSxBKL	H01_04	2446	13_R	656346	0	0
ABSxBKL	H01_04	2446	14_L	628810	1	0
ABSxBKL	H01_04	2446	14_R	155523	0	0
ABSxBKL	H01_04	2446	15_L	326650	0	0
ABSxBKL	H01_04	2446	15_R	764641	1	0
ABSxBKL	H01_04	2446	16_L	556010	0	0
ABSxBKL	H01_04	2446	16_R	392056	0	0
ABSxBKL	H01_05	2446	01_L	151515	1	0
ABSxBKL	H01_05	2446	01_R	78703	0	1
ABSxBKL	H01_05	2446	02_L	238255	0	0
ABSxBKL	H01_05	2446	02_R	574929	1	0
ABSxBKL	H01_05	2446	03_L	114435	0	0
ABSxBKL	H01_05	2446	03_R	202185	0	0
ABSxBKL	H01_05	2446	04_L	449760	0	0
ABSxBKL	H01_05	2446	04_R	1082173	0	0
ABSxBKL	H01_05	2446	05_L	152040	0	0
ABSxBKL	H01_05	2446	05_R	424834	0	0
ABSxBKL	H01_05	2446	06_L	148560	1	0
ABSxBKL	H01_05	2446	06_R	121601	0	0
ABSxBKL	H01_05	2446	07_L	496985	0	0
ABSxBKL	H01_05	2446	07_R	593955	0	0
ABSxBKL	H01_05	2446	08_L	105650	0	0
ABSxBKL	H01_05	2446	08_R	456993	1	0
ABSxBKL	H01_05	2446	09_L	355680	0	0
ABSxBKL	H01_05	2446	09_R	84208	0	0
ABSxBKL	H01_05	2446	10_L	436375	0	0
ABSxBKL	H01_05	2446	10_R	309376	0	0
ABSxBKL	H01_05	2446	11_L	440195	0	0
ABSxBKL	H01_05	2446	11_R	226621	0	0
ABSxBKL	H01_05	2446	12_L	150895	0	0
ABSxBKL	H01_05	2446	12_R	927282	0	0
ABSxBKL	H01_05	2446	13_L	268085	0	0
ABSxBKL	H01_05	2446	13_R	656346	0	1
ABSxBKL	H01_05	2446	14_L	628810	1	0
ABSxBKL	H01_05	2446	14_R	155523	0	0
ABSxBKL	H01_05	2446	15_L	326650	1	0
ABSxBKL	H01_05	2446	15_R	764641	0	0
ABSxBKL	H01_05	2446	16_L	556010	1	1
ABSxBKL	H01_05	2446	16_R	392056	0	0
ABSxBKL	H01_06	2446	01_L	151515	1	0
ABSxBKL	H01_06	2446	01_R	78703	0	1
ABSxBKL	H01_06	2446	02_L	238255	0	0
ABSxBKL	H01_06	2446	02_R	574929	0	0
ABSxBKL	H01_06	2446	03_L	114435	0	0
ABSxBKL	H01_06	2446	03_R	202185	0	0
ABSxBKL	H01_06	2446	04_L	449760	0	0
ABSxBKL	H01_06	2446	04_R	1082173	0	0
ABSxBKL	H01_06	2446	05_L	152040	0	0
ABSxBKL	H01_06	2446	05_R	424834	0	0
ABSxBKL	H01_06	2446	06_L	148560	1	0
ABSxBKL	H01_06	2446	06_R	121601	0	0
ABSxBKL	H01_06	2446	07_L	496985	0	0
ABSxBKL	H01_06	2446	07_R	593955	1	0
ABSxBKL	H01_06	2446	08_L	105650	0	0
ABSxBKL	H01_06	2446	08_R	456993	1	0
ABSxBKL	H01_06	2446	09_L	355680	0	0
ABSxBKL	H01_06	2446	09_R	84208	0	0
ABSxBKL	H01_06	2446	10_L	436375	1	0
ABSxBKL	H01_06	2446	10_R	309376	0	0
ABSxBKL	H01_06	2446	11_L	440195	0	0
ABSxBKL	H01_06	2446	11_R	226621	0	0
ABSxBKL	H01_06	2446	12_L	150895	0	0
ABSxBKL	H01_06	2446	12_R	927282	0	0
ABSxBKL	H01_06	2446	13_L	268085	0	0
ABSxBKL	H01_06	2446	13_R	656346	1	0
ABSxBKL	H01_06	2446	14_L	628810	1	0
ABSxBKL	H01_06	2446	14_R	155523	0	0
ABSxBKL	H01_06	2446	15_L	326650	2	0
ABSxBKL	H01_06	2446	15_R	764641	0	0
ABSxBKL	H01_06	2446	16_L	556010	0	0
ABSxBKL	H01_06	2446	16_R	392056	0	0
ABSxBKL	H01_07	2446	01_L	151515	0	0
ABSxBKL	H01_07	2446	01_R	78703	0	0
ABSxBKL	H01_07	2446	02_L	238255	0	0
ABSxBKL	H01_07	2446	02_R	574929	0	0
ABSxBKL	H01_07	2446	03_L	114435	0	0
ABSxBKL	H01_07	2446	03_R	202185	0	0
ABSxBKL	H01_07	2446	04_L	449760	0	0
ABSxBKL	H01_07	2446	04_R	1082173	0	0
ABSxBKL	H01_07	2446	05_L	152040	0	0
ABSxBKL	H01_07	2446	05_R	424834	0	0
ABSxBKL	H01_07	2446	06_L	148560	0	0
ABSxBKL	H01_07	2446	06_R	121601	0	0
ABSxBKL	H01_07	2446	07_L	496985	0	0
ABSxBKL	H01_07	2446	07_R	593955	2	0
ABSxBKL	H01_07	2446	08_L	105650	0	0
ABSxBKL	H01_07	2446	08_R	456993	0	0
ABSxBKL	H01_07	2446	09_L	355680	0	0
ABSxBKL	H01_07	2446	09_R	84208	0	0
ABSxBKL	H01_07	2446	10_L	436375	0	0
ABSxBKL	H01_07	2446	10_R	309376	0	0
ABSxBKL	H01_07	2446	11_L	440195	0	0
ABSxBKL	H01_07	2446	11_R	226621	0	0
ABSxBKL	H01_07	2446	12_L	150895	0	1
ABSxBKL	H01_07	2446	12_R	927282	0	0
ABSxBKL	H01_07	2446	13_L	268085	0	0
ABSxBKL	H01_07	2446	13_R	656346	0	0
ABSxBKL	H01_07	2446	14_L	628810	2	0
ABSxBKL	H01_07	2446	14_R	155523	0	0
ABSxBKL	H01_07	2446	15_L	326650	0	0
ABSxBKL	H01_07	2446	15_R	764641	0	0
ABSxBKL	H01_07	2446	16_L	556010	0	0
ABSxBKL	H01_07	2446	16_R	392056	0	0
ABSxBKL	H01_08	2446	01_L	151515	0	0
ABSxBKL	H01_08	2446	01_R	78703	0	0
ABSxBKL	H01_08	2446	02_L	238255	0	0
ABSxBKL	H01_08	2446	02_R	574929	0	0
ABSxBKL	H01_08	2446	03_L	114435	0	0
ABSxBKL	H01_08	2446	03_R	202185	0	0
ABSxBKL	H01_08	2446	04_L	449760	1	0
ABSxBKL	H01_08	2446	04_R	1082173	0	1
ABSxBKL	H01_08	2446	05_L	152040	0	0
ABSxBKL	H01_08	2446	05_R	424834	0	0
ABSxBKL	H01_08	2446	06_L	148560	0	0
ABSxBKL	H01_08	2446	06_R	121601	0	0
ABSxBKL	H01_08	2446	07_L	496985	0	0
ABSxBKL	H01_08	2446	07_R	593955	2	0
ABSxBKL	H01_08	2446	08_L	105650	0	0
ABSxBKL	H01_08	2446	08_R	456993	0	0
ABSxBKL	H01_08	2446	09_L	355680	0	0
ABSxBKL	H01_08	2446	09_R	84208	0	0
ABSxBKL	H01_08	2446	10_L	436375	1	0
ABSxBKL	H01_08	2446	10_R	309376	0	0
ABSxBKL	H01_08	2446	11_L	440195	0	1
ABSxBKL	H01_08	2446	11_R	226621	0	0
ABSxBKL	H01_08	2446	12_L	150895	0	0
ABSxBKL	H01_08	2446	12_R	927282	0	0
ABSxBKL	H01_08	2446	13_L	268085	0	0
ABSxBKL	H01_08	2446	13_R	656346	0	0
ABSxBKL	H01_08	2446	14_L	628810	0	0
ABSxBKL	H01_08	2446	14_R	155523	0	0
ABSxBKL	H01_08	2446	15_L	326650	0	0
ABSxBKL	H01_08	2446	15_R	764641	0	0
ABSxBKL	H01_08	2446	16_L	556010	0	0
ABSxBKL	H01_08	2446	16_R	392056	0	0
ABSxBKL	H01_09	2446	01_L	151515	0	0
ABSxBKL	H01_09	2446	01_R	78703	0	0
ABSxBKL	H01_09	2446	02_L	238255	0	0
ABSxBKL	H01_09	2446	02_R	574929	0	1
ABSxBKL	H01_09	2446	03_L	114435	0	0
ABSxBKL	H01_09	2446	03_R	202185	0	0
ABSxBKL	H01_09	2446	04_L	449760	1	0
ABSxBKL	H01_09	2446	04_R	1082173	0	1
ABSxBKL	H01_09	2446	05_L	152040	0	0
ABSxBKL	H01_09	2446	05_R	424834	0	1
ABSxBKL	H01_09	2446	06_L	148560	0	0
ABSxBKL	H01_09	2446	06_R	121601	0	0
ABSxBKL	H01_09	2446	07_L	496985	0	0
ABSxBKL	H01_09	2446	07_R	593955	2	0
ABSxBKL	H01_09	2446	08_L	105650	0	0
ABSxBKL	H01_09	2446	08_R	456993	1	0
ABSxBKL	H01_09	2446	09_L	355680	0	0
ABSxBKL	H01_09	2446	09_R	84208	0	0
ABSxBKL	H01_09	2446	10_L	436375	1	0
ABSxBKL	H01_09	2446	10_R	309376	0	0
ABSxBKL	H01_09	2446	11_L	440195	0	0
ABSxBKL	H01_09	2446	11_R	226621	0	0
ABSxBKL	H01_09	2446	12_L	150895	1	0
ABSxBKL	H01_09	2446	12_R	927282	1	0
ABSxBKL	H01_09	2446	13_L	268085	0	0
ABSxBKL	H01_09	2446	13_R	656346	0	0
ABSxBKL	H01_09	2446	14_L	628810	0	0
ABSxBKL	H01_09	2446	14_R	155523	0	0
ABSxBKL	H01_09	2446	15_L	326650	0	0
ABSxBKL	H01_09	2446	15_R	764641	1	0
ABSxBKL	H01_09	2446	16_L	556010	1	0
ABSxBKL	H01_09	2446	16_R	392056	0	0
ABSxBKL	H01_10	2446	01_L	151515	0	0
ABSxBKL	H01_10	2446	01_R	78703	0	0
ABSxBKL	H01_10	2446	02_L	238255	0	0
ABSxBKL	H01_10	2446	02_R	574929	2	0
ABSxBKL	H01_10	2446	03_L	114435	0	0
ABSxBKL	H01_10	2446	03_R	202185	0	0
ABSxBKL	H01_10	2446	04_L	449760	0	0
ABSxBKL	H01_10	2446	04_R	1082173	0	1
ABSxBKL	H01_10	2446	05_L	152040	0	0
ABSxBKL	H01_10	2446	05_R	424834	0	0
ABSxBKL	H01_10	2446	06_L	148560	0	0
ABSxBKL	H01_10	2446	06_R	121601	0	0
ABSxBKL	H01_10	2446	07_L	496985	0	0
ABSxBKL	H01_10	2446	07_R	593955	2	0
ABSxBKL	H01_10	2446	08_L	105650	0	0
ABSxBKL	H01_10	2446	08_R	456993	0	0
ABSxBKL	H01_10	2446	09_L	355680	0	0
ABSxBKL	H01_10	2446	09_R	84208	0	0
ABSxBKL	H01_10	2446	10_L	436375	0	0
ABSxBKL	H01_10	2446	10_R	309376	0	0
ABSxBKL	H01_10	2446	11_L	440195	0	0
ABSxBKL	H01_10	2446	11_R	226621	0	0
ABSxBKL	H01_10	2446	12_L	150895	0	0
ABSxBKL	H01_10	2446	12_R	927282	1	0
ABSxBKL	H01_10	2446	13_L	268085	0	0
ABSxBKL	H01_10	2446	13_R	656346	0	0
ABSxBKL	H01_10	2446	14_L	628810	0	0
ABSxBKL	H01_10	2446	14_R	155523	0	0
ABSxBKL	H01_10	2446	15_L	326650	0	0
ABSxBKL	H01_10	2446	15_R	764641	1	0
ABSxBKL	H01_10	2446	16_L	556010	0	0
ABSxBKL	H01_10	2446	16_R	392056	0	0
ABSxBKL	H01_11	2446	01_L	151515	0	0
ABSxBKL	H01_11	2446	01_R	78703	0	0
ABSxBKL	H01_11	2446	02_L	238255	0	0
ABSxBKL	H01_11	2446	02_R	574929	0	0
ABSxBKL	H01_11	2446	03_L	114435	0	0
ABSxBKL	H01_11	2446	03_R	202185	0	0
ABSxBKL	H01_11	2446	04_L	449760	0	0
ABSxBKL	H01_11	2446	04_R	1082173	0	0
ABSxBKL	H01_11	2446	05_L	152040	0	0
ABSxBKL	H01_11	2446	05_R	424834	0	0
ABSxBKL	H01_11	2446	06_L	148560	0	0
ABSxBKL	H01_11	2446	06_R	121601	0	0
ABSxBKL	H01_11	2446	07_L	496985	0	0
ABSxBKL	H01_11	2446	07_R	593955	2	0
ABSxBKL	H01_11	2446	08_L	105650	0	0
ABSxBKL	H01_11	2446	08_R	456993	0	0
ABSxBKL	H01_11	2446	09_L	355680	0	0
ABSxBKL	H01_11	2446	09_R	84208	0	0
ABSxBKL	H01_11	2446	10_L	436375	2	0
ABSxBKL	H01_11	2446	10_R	309376	0	0
ABSxBKL	H01_11	2446	11_L	440195	0	1
ABSxBKL	H01_11	2446	11_R	226621	0	0
ABSxBKL	H01_11	2446	12_L	150895	0	0
ABSxBKL	H01_11	2446	12_R	927282	1	0
ABSxBKL	H01_11	2446	13_L	268085	0	0
ABSxBKL	H01_11	2446	13_R	656346	0	0
ABSxBKL	H01_11	2446	14_L	628810	0	0
ABSxBKL	H01_11	2446	14_R	155523	0	0
ABSxBKL	H01_11	2446	15_L	326650	0	0
ABSxBKL	H01_11	2446	15_R	764641	0	0
ABSxBKL	H01_11	2446	16_L	556010	1	0
ABSxBKL	H01_11	2446	16_R	392056	0	0
ABSxBKL	H01_12	2446	01_L	151515	0	0
ABSxBKL	H01_12	2446	01_R	78703	0	0
ABSxBKL	H01_12	2446	02_L	238255	0	0
ABSxBKL	H01_12	2446	02_R	574929	0	0
ABSxBKL	H01_12	2446	03_L	114435	0	0
ABSxBKL	H01_12	2446	03_R	202185	0	0
ABSxBKL	H01_12	2446	04_L	449760	0	0
ABSxBKL	H01_12	2446	04_R	1082173	0	0
ABSxBKL	H01_12	2446	05_L	152040	1	0
ABSxBKL	H01_12	2446	05_R	424834	0	0
ABSxBKL	H01_12	2446	06_L	148560	0	0
ABSxBKL	H01_12	2446	06_R	121601	0	1
ABSxBKL	H01_12	2446	07_L	496985	1	0
ABSxBKL	H01_12	2446	07_R	593955	0	0
ABSxBKL	H01_12	2446	08_L	105650	0	0
ABSxBKL	H01_12	2446	08_R	456993	0	0
ABSxBKL	H01_12	2446	09_L	355680	0	0
ABSxBKL	H01_12	2446	09_R	84208	1	0
ABSxBKL	H01_12	2446	10_L	436375	1	0
ABSxBKL	H01_12	2446	10_R	309376	1	0
ABSxBKL	H01_12	2446	11_L	440195	1	0
ABSxBKL	H01_12	2446	11_R	226621	0	0
ABSxBKL	H01_12	2446	12_L	150895	0	0
ABSxBKL	H01_12	2446	12_R	927282	1	0
ABSxBKL	H01_12	2446	13_L	268085	1	0
ABSxBKL	H01_12	2446	13_R	656346	1	0
ABSxBKL	H01_12	2446	14_L	628810	0	0
ABSxBKL	H01_12	2446	14_R	155523	1	0
ABSxBKL	H01_12	2446	15_L	326650	0	0
ABSxBKL	H01_12	2446	15_R	764641	2	0
ABSxBKL	H01_12	2446	16_L	556010	1	0
ABSxBKL	H01_12	2446	16_R	392056	0	0
ABSxBKL	H01_13	2446	01_L	151515	1	0
ABSxBKL	H01_13	2446	01_R	78703	0	0
ABSxBKL	H01_13	2446	02_L	238255	0	0
ABSxBKL	H01_13	2446	02_R	574929	0	0
ABSxBKL	H01_13	2446	03_L	114435	1	0
ABSxBKL	H01_13	2446	03_R	202185	0	0
ABSxBKL	H01_13	2446	04_L	449760	0	0
ABSxBKL	H01_13	2446	04_R	1082173	0	0
ABSxBKL	H01_13	2446	05_L	152040	0	0
ABSxBKL	H01_13	2446	05_R	424834	0	0
ABSxBKL	H01_13	2446	06_L	148560	1	0
ABSxBKL	H01_13	2446	06_R	121601	0	0
ABSxBKL	H01_13	2446	07_L	496985	1	0
ABSxBKL	H01_13	2446	07_R	593955	0	0
ABSxBKL	H01_13	2446	08_L	105650	0	0
ABSxBKL	H01_13	2446	08_R	456993	1	0
ABSxBKL	H01_13	2446	09_L	355680	0	0
ABSxBKL	H01_13	2446	09_R	84208	0	0
ABSxBKL	H01_13	2446	10_L	436375	1	0
ABSxBKL	H01_13	2446	10_R	309376	0	0
ABSxBKL	H01_13	2446	11_L	440195	0	0
ABSxBKL	H01_13	2446	11_R	226621	0	0
ABSxBKL	H01_13	2446	12_L	150895	0	0
ABSxBKL	H01_13	2446	12_R	927282	0	1
ABSxBKL	H01_13	2446	13_L	268085	0	1
ABSxBKL	H01_13	2446	13_R	656346	0	0
ABSxBKL	H01_13	2446	14_L	628810	2	0
ABSxBKL	H01_13	2446	14_R	155523	0	0
ABSxBKL	H01_13	2446	15_L	326650	0	0
ABSxBKL	H01_13	2446	15_R	764641	0	0
ABSxBKL	H01_13	2446	16_L	556010	1	0
ABSxBKL	H01_13	2446	16_R	392056	0	0
ABSxBKL	H01_14	2446	01_L	151515	0	0
ABSxBKL	H01_14	2446	01_R	78703	0	1
ABSxBKL	H01_14	2446	02_L	238255	0	0
ABSxBKL	H01_14	2446	02_R	574929	1	0
ABSxBKL	H01_14	2446	03_L	114435	0	1
ABSxBKL	H01_14	2446	03_R	202185	0	0
ABSxBKL	H01_14	2446	04_L	449760	0	0
ABSxBKL	H01_14	2446	04_R	1082173	1	0
ABSxBKL	H01_14	2446	05_L	152040	0	0
ABSxBKL	H01_14	2446	05_R	424834	0	0
ABSxBKL	H01_14	2446	06_L	148560	1	0
ABSxBKL	H01_14	2446	06_R	121601	0	0
ABSxBKL	H01_14	2446	07_L	496985	0	0
ABSxBKL	H01_14	2446	07_R	593955	0	0
ABSxBKL	H01_14	2446	08_L	105650	0	0
ABSxBKL	H01_14	2446	08_R	456993	0	0
ABSxBKL	H01_14	2446	09_L	355680	0	1
ABSxBKL	H01_14	2446	09_R	84208	0	0
ABSxBKL	H01_14	2446	10_L	436375	1	0
ABSxBKL	H01_14	2446	10_R	309376	0	0
ABSxBKL	H01_14	2446	11_L	440195	0	0
ABSxBKL	H01_14	2446	11_R	226621	0	0
ABSxBKL	H01_14	2446	12_L	150895	1	0
ABSxBKL	H01_14	2446	12_R	927282	1	0
ABSxBKL	H01_14	2446	13_L	268085	0	0
ABSxBKL	H01_14	2446	13_R	656346	1	0
ABSxBKL	H01_14	2446	14_L	628810	0	0
ABSxBKL	H01_14	2446	14_R	155523	0	0
ABSxBKL	H01_14	2446	15_L	326650	1	0
ABSxBKL	H01_14	2446	15_R	764641	1	0
ABSxBKL	H01_14	2446	16_L	556010	0	0
ABSxBKL	H01_14	2446	16_R	392056	0	1
ABSxBKL	H01_15	2446	01_L	151515	0	0
ABSxBKL	H01_15	2446	01_R	78703	0	0
ABSxBKL	H01_15	2446	02_L	238255	0	0
ABSxBKL	H01_15	2446	02_R	574929	0	1
ABSxBKL	H01_15	2446	03_L	114435	0	0
ABSxBKL	H01_15	2446	03_R	202185	0	0
ABSxBKL	H01_15	2446	04_L	449760	0	0
ABSxBKL	H01_15	2446	04_R	1082173	2	0
ABSxBKL	H01_15	2446	05_L	152040	0	0
ABSxBKL	H01_15	2446	05_R	424834	0	1
ABSxBKL	H01_15	2446	06_L	148560	0	1
ABSxBKL	H01_15	2446	06_R	121601	0	0
ABSxBKL	H01_15	2446	07_L	496985	0	0
ABSxBKL	H01_15	2446	07_R	593955	0	0
ABSxBKL	H01_15	2446	08_L	105650	0	0
ABSxBKL	H01_15	2446	08_R	456993	0	0
ABSxBKL	H01_15	2446	09_L	355680	0	0
ABSxBKL	H01_15	2446	09_R	84208	0	0
ABSxBKL	H01_15	2446	10_L	436375	0	1
ABSxBKL	H01_15	2446	10_R	309376	2	0
ABSxBKL	H01_15	2446	11_L	440195	0	0
ABSxBKL	H01_15	2446	11_R	226621	0	0
ABSxBKL	H01_15	2446	12_L	150895	1	0
ABSxBKL	H01_15	2446	12_R	927282	0	0
ABSxBKL	H01_15	2446	13_L	268085	0	0
ABSxBKL	H01_15	2446	13_R	656346	0	0
ABSxBKL	H01_15	2446	14_L	628810	0	0
ABSxBKL	H01_15	2446	14_R	155523	0	0
ABSxBKL	H01_15	2446	15_L	326650	1	0
ABSxBKL	H01_15	2446	15_R	764641	0	0
ABSxBKL	H01_15	2446	16_L	556010	0	0
ABSxBKL	H01_15	2446	16_R	392056	0	0
ABSxBKL	H01_16	2446	01_L	151515	0	0
ABSxBKL	H01_16	2446	01_R	78703	0	0
ABSxBKL	H01_16	2446	02_L	238255	0	0
ABSxBKL	H01_16	2446	02_R	574929	0	0
ABSxBKL	H01_16	2446	03_L	114435	0	0
ABSxBKL	H01_16	2446	03_R	202185	0	0
ABSxBKL	H01_16	2446	04_L	449760	0	0
ABSxBKL	H01_16	2446	04_R	1082173	0	0
ABSxBKL	H01_16	2446	05_L	152040	0	0
ABSxBKL	H01_16	2446	05_R	424834	0	0
ABSxBKL	H01_16	2446	06_L	148560	0	0
ABSxBKL	H01_16	2446	06_R	121601	0	0
ABSxBKL	H01_16	2446	07_L	496985	0	0
ABSxBKL	H01_16	2446	07_R	593955	0	0
ABSxBKL	H01_16	2446	08_L	105650	0	0
ABSxBKL	H01_16	2446	08_R	456993	0	0
ABSxBKL	H01_16	2446	09_L	355680	0	0
ABSxBKL	H01_16	2446	09_R	84208	0	0
ABSxBKL	H01_16	2446	10_L	436375	0	0
ABSxBKL	H01_16	2446	10_R	309376	0	0
ABSxBKL	H01_16	2446	11_L	440195	1	0
ABSxBKL	H01_16	2446	11_R	226621	0	0
ABSxBKL	H01_16	2446	12_L	150895	1	0
ABSxBKL	H01_16	2446	12_R	927282	2	0
ABSxBKL	H01_16	2446	13_L	268085	0	0
ABSxBKL	H01_16	2446	13_R	656346	0	0
ABSxBKL	H01_16	2446	14_L	628810	0	0
ABSxBKL	H01_16	2446	14_R	155523	0	0
ABSxBKL	H01_16	2446	15_L	326650	0	0
ABSxBKL	H01_16	2446	15_R	764641	0	0
ABSxBKL	H01_16	2446	16_L	556010	0	0
ABSxBKL	H01_16	2446	16_R	392056	0	0
ABSxBKL	H01_17	2446	01_L	151515	0	0
ABSxBKL	H01_17	2446	01_R	78703	0	0
ABSxBKL	H01_17	2446	02_L	238255	0	0
ABSxBKL	H01_17	2446	02_R	574929	1	0
ABSxBKL	H01_17	2446	03_L	114435	0	0
ABSxBKL	H01_17	2446	03_R	202185	0	0
ABSxBKL	H01_17	2446	04_L	449760	0	0
ABSxBKL	H01_17	2446	04_R	1082173	0	1
ABSxBKL	H01_17	2446	05_L	152040	0	0
ABSxBKL	H01_17	2446	05_R	424834	0	0
ABSxBKL	H01_17	2446	06_L	148560	0	0
ABSxBKL	H01_17	2446	06_R	121601	0	0
ABSxBKL	H01_17	2446	07_L	496985	0	0
ABSxBKL	H01_17	2446	07_R	593955	1	0
ABSxBKL	H01_17	2446	08_L	105650	0	0
ABSxBKL	H01_17	2446	08_R	456993	0	0
ABSxBKL	H01_17	2446	09_L	355680	0	1
ABSxBKL	H01_17	2446	09_R	84208	0	0
ABSxBKL	H01_17	2446	10_L	436375	0	0
ABSxBKL	H01_17	2446	10_R	309376	0	0
ABSxBKL	H01_17	2446	11_L	440195	0	0
ABSxBKL	H01_17	2446	11_R	226621	0	0
ABSxBKL	H01_17	2446	12_L	150895	0	0
ABSxBKL	H01_17	2446	12_R	927282	0	0
ABSxBKL	H01_17	2446	13_L	268085	0	0
ABSxBKL	H01_17	2446	13_R	656346	0	0
ABSxBKL	H01_17	2446	14_L	628810	0	0
ABSxBKL	H01_17	2446	14_R	155523	0	0
ABSxBKL	H01_17	2446	15_L	326650	0	0
ABSxBKL	H01_17	2446	15_R	764641	0	0
ABSxBKL	H01_17	2446	16_L	556010	0	0
ABSxBKL	H01_17	2446	16_R	392056	0	0
ABSxBKL	H01_18	2446	01_L	151515	0	0
ABSxBKL	H01_18	2446	01_R	78703	0	0
ABSxBKL	H01_18	2446	02_L	238255	0	0
ABSxBKL	H01_18	2446	02_R	574929	0	0
ABSxBKL	H01_18	2446	03_L	114435	0	0
ABSxBKL	H01_18	2446	03_R	202185	0	0
ABSxBKL	H01_18	2446	04_L	449760	0	0
ABSxBKL	H01_18	2446	04_R	1082173	3	0
ABSxBKL	H01_18	2446	05_L	152040	1	0
ABSxBKL	H01_18	2446	05_R	424834	1	0
ABSxBKL	H01_18	2446	06_L	148560	1	0
ABSxBKL	H01_18	2446	06_R	121601	0	0
ABSxBKL	H01_18	2446	07_L	496985	0	0
ABSxBKL	H01_18	2446	07_R	593955	0	0
ABSxBKL	H01_18	2446	08_L	105650	0	0
ABSxBKL	H01_18	2446	08_R	456993	0	0
ABSxBKL	H01_18	2446	09_L	355680	0	0
ABSxBKL	H01_18	2446	09_R	84208	0	0
ABSxBKL	H01_18	2446	10_L	436375	0	0
ABSxBKL	H01_18	2446	10_R	309376	0	0
ABSxBKL	H01_18	2446	11_L	440195	0	0
ABSxBKL	H01_18	2446	11_R	226621	0	1
ABSxBKL	H01_18	2446	12_L	150895	0	0
ABSxBKL	H01_18	2446	12_R	927282	1	0
ABSxBKL	H01_18	2446	13_L	268085	0	0
ABSxBKL	H01_18	2446	13_R	656346	0	0
ABSxBKL	H01_18	2446	14_L	628810	0	0
ABSxBKL	H01_18	2446	14_R	155523	0	0
ABSxBKL	H01_18	2446	15_L	326650	0	0
ABSxBKL	H01_18	2446	15_R	764641	0	1
ABSxBKL	H01_18	2446	16_L	556010	1	0
ABSxBKL	H01_18	2446	16_R	392056	1	0
ABSxBKL	H01_19	2446	01_L	151515	0	0
ABSxBKL	H01_19	2446	01_R	78703	0	0
ABSxBKL	H01_19	2446	02_L	238255	0	0
ABSxBKL	H01_19	2446	02_R	574929	0	0
ABSxBKL	H01_19	2446	03_L	114435	0	0
ABSxBKL	H01_19	2446	03_R	202185	0	0
ABSxBKL	H01_19	2446	04_L	449760	0	0
ABSxBKL	H01_19	2446	04_R	1082173	1	1
ABSxBKL	H01_19	2446	05_L	152040	1	0
ABSxBKL	H01_19	2446	05_R	424834	1	1
ABSxBKL	H01_19	2446	06_L	148560	1	0
ABSxBKL	H01_19	2446	06_R	121601	0	0
ABSxBKL	H01_19	2446	07_L	496985	0	0
ABSxBKL	H01_19	2446	07_R	593955	0	0
ABSxBKL	H01_19	2446	08_L	105650	0	0
ABSxBKL	H01_19	2446	08_R	456993	0	0
ABSxBKL	H01_19	2446	09_L	355680	1	0
ABSxBKL	H01_19	2446	09_R	84208	0	0
ABSxBKL	H01_19	2446	10_L	436375	0	0
ABSxBKL	H01_19	2446	10_R	309376	0	0
ABSxBKL	H01_19	2446	11_L	440195	0	0
ABSxBKL	H01_19	2446	11_R	226621	0	1
ABSxBKL	H01_19	2446	12_L	150895	0	0
ABSxBKL	H01_19	2446	12_R	927282	0	0
ABSxBKL	H01_19	2446	13_L	268085	0	0
ABSxBKL	H01_19	2446	13_R	656346	0	0
ABSxBKL	H01_19	2446	14_L	628810	0	0
ABSxBKL	H01_19	2446	14_R	155523	1	0
ABSxBKL	H01_19	2446	15_L	326650	0	0
ABSxBKL	H01_19	2446	15_R	764641	0	1
ABSxBKL	H01_19	2446	16_L	556010	2	0
ABSxBKL	H01_19	2446	16_R	392056	1	1
ABSxBKL	H01_20	2446	01_L	151515	0	0
ABSxBKL	H01_20	2446	01_R	78703	0	0
ABSxBKL	H01_20	2446	02_L	238255	0	0
ABSxBKL	H01_20	2446	02_R	574929	2	0
ABSxBKL	H01_20	2446	03_L	114435	0	0
ABSxBKL	H01_20	2446	03_R	202185	0	0
ABSxBKL	H01_20	2446	04_L	449760	1	0
ABSxBKL	H01_20	2446	04_R	1082173	1	0
ABSxBKL	H01_20	2446	05_L	152040	1	0
ABSxBKL	H01_20	2446	05_R	424834	0	0
ABSxBKL	H01_20	2446	06_L	148560	0	0
ABSxBKL	H01_20	2446	06_R	121601	0	0
ABSxBKL	H01_20	2446	07_L	496985	0	0
ABSxBKL	H01_20	2446	07_R	593955	1	0
ABSxBKL	H01_20	2446	08_L	105650	1	0
ABSxBKL	H01_20	2446	08_R	456993	1	0
ABSxBKL	H01_20	2446	09_L	355680	1	0
ABSxBKL	H01_20	2446	09_R	84208	0	0
ABSxBKL	H01_20	2446	10_L	436375	0	0
ABSxBKL	H01_20	2446	10_R	309376	0	0
ABSxBKL	H01_20	2446	11_L	440195	0	0
ABSxBKL	H01_20	2446	11_R	226621	0	0
ABSxBKL	H01_20	2446	12_L	150895	0	0
ABSxBKL	H01_20	2446	12_R	927282	2	0
ABSxBKL	H01_20	2446	13_L	268085	0	0
ABSxBKL	H01_20	2446	13_R	656346	1	0
ABSxBKL	H01_20	2446	14_L	628810	0	0
ABSxBKL	H01_20	2446	14_R	155523	0	1
ABSxBKL	H01_20	2446	15_L	326650	0	0
ABSxBKL	H01_20	2446	15_R	764641	0	0
ABSxBKL	H01_20	2446	16_L	556010	1	0
ABSxBKL	H01_20	2446	16_R	392056	0	0
W303xYJM789	L001	2838.71	01_L	151515	0	0
W303xYJM789	L001	2838.71	01_R	78703	0	0
W303xYJM789	L001	2838.71	02_L	238255	1	0
W303xYJM789	L001	2838.71	02_R	574929	0	0
W303xYJM789	L001	2838.71	03_L	114435	0	0
W303xYJM789	L001	2838.71	03_R	202185	1	0
W303xYJM789	L001	2838.71	04_L	449760	0	1
W303xYJM789	L001	2838.71	04_R	1082173	1	0
W303xYJM789	L001	2838.71	05_L	152040	0	1
W303xYJM789	L001	2838.71	05_R	424834	0	0
W303xYJM789	L001	2838.71	06_L	148560	0	0
W303xYJM789	L001	2838.71	06_R	121601	0	0
W303xYJM789	L001	2838.71	07_L	496985	1	0
W303xYJM789	L001	2838.71	07_R	593955	0	0
W303xYJM789	L001	2838.71	08_L	105650	0	1
W303xYJM789	L001	2838.71	08_R	456993	0	0
W303xYJM789	L001	2838.71	09_L	355680	0	0
W303xYJM789	L001	2838.71	09_R	84208	0	0
W303xYJM789	L001	2838.71	10_L	436375	0	0
W303xYJM789	L001	2838.71	10_R	309376	0	0
W303xYJM789	L001	2838.71	11_L	440195	2	1
W303xYJM789	L001	2838.71	11_R	226621	0	0
W303xYJM789	L001	2838.71	12_L	150895	0	0
W303xYJM789	L001	2838.71	12_R	927282	0	1
W303xYJM789	L001	2838.71	13_L	268085	1	0
W303xYJM789	L001	2838.71	13_R	656346	0	0
W303xYJM789	L001	2838.71	14_L	628810	0	0
W303xYJM789	L001	2838.71	14_R	155523	0	0
W303xYJM789	L001	2838.71	15_L	326650	0	0
W303xYJM789	L001	2838.71	15_R	764641	3	0
W303xYJM789	L001	2838.71	16_L	556010	0	0
W303xYJM789	L001	2838.71	16_R	392056	0	0
W303xYJM789	L003	2838.71	01_L	151515	0	0
W303xYJM789	L003	2838.71	01_R	78703	0	0
W303xYJM789	L003	2838.71	02_L	238255	0	0
W303xYJM789	L003	2838.71	02_R	574929	0	0
W303xYJM789	L003	2838.71	03_L	114435	0	0
W303xYJM789	L003	2838.71	03_R	202185	0	0
W303xYJM789	L003	2838.71	04_L	449760	1	0
W303xYJM789	L003	2838.71	04_R	1082173	3	0
W303xYJM789	L003	2838.71	05_L	152040	0	0
W303xYJM789	L003	2838.71	05_R	424834	2	0
W303xYJM789	L003	2838.71	06_L	148560	0	0
W303xYJM789	L003	2838.71	06_R	121601	0	0
W303xYJM789	L003	2838.71	07_L	496985	0	0
W303xYJM789	L003	2838.71	07_R	593955	1	0
W303xYJM789	L003	2838.71	08_L	105650	0	0
W303xYJM789	L003	2838.71	08_R	456993	1	0
W303xYJM789	L003	2838.71	09_L	355680	1	0
W303xYJM789	L003	2838.71	09_R	84208	0	0
W303xYJM789	L003	2838.71	10_L	436375	0	0
W303xYJM789	L003	2838.71	10_R	309376	0	0
W303xYJM789	L003	2838.71	11_L	440195	0	0
W303xYJM789	L003	2838.71	11_R	226621	1	0
W303xYJM789	L003	2838.71	12_L	150895	0	0
W303xYJM789	L003	2838.71	12_R	927282	0	1
W303xYJM789	L003	2838.71	13_L	268085	1	0
W303xYJM789	L003	2838.71	13_R	656346	0	1
W303xYJM789	L003	2838.71	14_L	628810	0	1
W303xYJM789	L003	2838.71	14_R	155523	1	0
W303xYJM789	L003	2838.71	15_L	326650	0	0
W303xYJM789	L003	2838.71	15_R	764641	0	0
W303xYJM789	L003	2838.71	16_L	556010	0	0
W303xYJM789	L003	2838.71	16_R	392056	1	0
W303xYJM789	L005	2838.71	01_L	151515	0	0
W303xYJM789	L005	2838.71	01_R	78703	0	0
W303xYJM789	L005	2838.71	02_L	238255	0	0
W303xYJM789	L005	2838.71	02_R	574929	1	0
W303xYJM789	L005	2838.71	03_L	114435	0	0
W303xYJM789	L005	2838.71	03_R	202185	0	0
W303xYJM789	L005	2838.71	04_L	449760	0	0
W303xYJM789	L005	2838.71	04_R	1082173	0	0
W303xYJM789	L005	2838.71	05_L	152040	0	0
W303xYJM789	L005	2838.71	05_R	424834	2	0
W303xYJM789	L005	2838.71	06_L	148560	0	0
W303xYJM789	L005	2838.71	06_R	121601	0	0
W303xYJM789	L005	2838.71	07_L	496985	0	0
W303xYJM789	L005	2838.71	07_R	593955	0	1
W303xYJM789	L005	2838.71	08_L	105650	0	0
W303xYJM789	L005	2838.71	08_R	456993	0	0
W303xYJM789	L005	2838.71	09_L	355680	0	0
W303xYJM789	L005	2838.71	09_R	84208	0	0
W303xYJM789	L005	2838.71	10_L	436375	0	0
W303xYJM789	L005	2838.71	10_R	309376	0	0
W303xYJM789	L005	2838.71	11_L	440195	1	0
W303xYJM789	L005	2838.71	11_R	226621	0	0
W303xYJM789	L005	2838.71	12_L	150895	0	0
W303xYJM789	L005	2838.71	12_R	927282	1	0
W303xYJM789	L005	2838.71	13_L	268085	1	0
W303xYJM789	L005	2838.71	13_R	656346	0	0
W303xYJM789	L005	2838.71	14_L	628810	0	0
W303xYJM789	L005	2838.71	14_R	155523	0	0
W303xYJM789	L005	2838.71	15_L	326650	0	0
W303xYJM789	L005	2838.71	15_R	764641	0	0
W303xYJM789	L005	2838.71	16_L	556010	0	0
W303xYJM789	L005	2838.71	16_R	392056	0	0
W303xYJM789	L006	2838.71	01_L	151515	0	0
W303xYJM789	L006	2838.71	01_R	78703	0	0
W303xYJM789	L006	2838.71	02_L	238255	1	0
W303xYJM789	L006	2838.71	02_R	574929	0	1
W303xYJM789	L006	2838.71	03_L	114435	0	0
W303xYJM789	L006	2838.71	03_R	202185	0	0
W303xYJM789	L006	2838.71	04_L	449760	0	0
W303xYJM789	L006	2838.71	04_R	1082173	2	0
W303xYJM789	L006	2838.71	05_L	152040	0	0
W303xYJM789	L006	2838.71	05_R	424834	1	0
W303xYJM789	L006	2838.71	06_L	148560	0	0
W303xYJM789	L006	2838.71	06_R	121601	0	0
W303xYJM789	L006	2838.71	07_L	496985	0	1
W303xYJM789	L006	2838.71	07_R	593955	1	0
W303xYJM789	L006	2838.71	08_L	105650	0	0
W303xYJM789	L006	2838.71	08_R	456993	0	0
W303xYJM789	L006	2838.71	09_L	355680	0	1
W303xYJM789	L006	2838.71	09_R	84208	0	0
W303xYJM789	L006	2838.71	10_L	436375	0	0
W303xYJM789	L006	2838.71	10_R	309376	0	0
W303xYJM789	L006	2838.71	11_L	440195	0	0
W303xYJM789	L006	2838.71	11_R	226621	1	0
W303xYJM789	L006	2838.71	12_L	150895	0	0
W303xYJM789	L006	2838.71	12_R	927282	0	0
W303xYJM789	L006	2838.71	13_L	268085	1	1
W303xYJM789	L006	2838.71	13_R	656346	1	0
W303xYJM789	L006	2838.71	14_L	628810	0	0
W303xYJM789	L006	2838.71	14_R	155523	0	0
W303xYJM789	L006	2838.71	15_L	326650	0	0
W303xYJM789	L006	2838.71	15_R	764641	0	0
W303xYJM789	L006	2838.71	16_L	556010	1	0
W303xYJM789	L006	2838.71	16_R	392056	1	0
W303xYJM789	L008	2838.71	01_L	151515	1	0
W303xYJM789	L008	2838.71	01_R	78703	0	1
W303xYJM789	L008	2838.71	02_L	238255	0	1
W303xYJM789	L008	2838.71	02_R	574929	0	0
W303xYJM789	L008	2838.71	03_L	114435	2	0
W303xYJM789	L008	2838.71	03_R	202185	1	0
W303xYJM789	L008	2838.71	04_L	449760	0	0
W303xYJM789	L008	2838.71	04_R	1082173	0	0
W303xYJM789	L008	2838.71	05_L	152040	0	1
W303xYJM789	L008	2838.71	05_R	424834	1	0
W303xYJM789	L008	2838.71	06_L	148560	0	0
W303xYJM789	L008	2838.71	06_R	121601	0	0
W303xYJM789	L008	2838.71	07_L	496985	0	0
W303xYJM789	L008	2838.71	07_R	593955	1	0
W303xYJM789	L008	2838.71	08_L	105650	0	1
W303xYJM789	L008	2838.71	08_R	456993	1	1
W303xYJM789	L008	2838.71	09_L	355680	0	0
W303xYJM789	L008	2838.71	09_R	84208	0	0
W303xYJM789	L008	2838.71	10_L	436375	0	0
W303xYJM789	L008	2838.71	10_R	309376	1	0
W303xYJM789	L008	2838.71	11_L	440195	0	0
W303xYJM789	L008	2838.71	11_R	226621	0	0
W303xYJM789	L008	2838.71	12_L	150895	0	1
W303xYJM789	L008	2838.71	12_R	927282	0	1
W303xYJM789	L008	2838.71	13_L	268085	0	0
W303xYJM789	L008	2838.71	13_R	656346	0	1
W303xYJM789	L008	2838.71	14_L	628810	2	0
W303xYJM789	L008	2838.71	14_R	155523	0	0
W303xYJM789	L008	2838.71	15_L	326650	0	1
W303xYJM789	L008	2838.71	15_R	764641	0	0
W303xYJM789	L008	2838.71	16_L	556010	0	0
W303xYJM789	L008	2838.71	16_R	392056	0	0
W303xYJM789	L010	2838.71	01_L	151515	0	0
W303xYJM789	L010	2838.71	01_R	78703	0	0
W303xYJM789	L010	2838.71	02_L	238255	0	1
W303xYJM789	L010	2838.71	02_R	574929	0	0
W303xYJM789	L010	2838.71	03_L	114435	0	0
W303xYJM789	L010	2838.71	03_R	202185	0	0
W303xYJM789	L010	2838.71	04_L	449760	1	0
W303xYJM789	L010	2838.71	04_R	1082173	1	0
W303xYJM789	L010	2838.71	05_L	152040	0	0
W303xYJM789	L010	2838.71	05_R	424834	0	0
W303xYJM789	L010	2838.71	06_L	148560	0	0
W303xYJM789	L010	2838.71	06_R	121601	0	0
W303xYJM789	L010	2838.71	07_L	496985	1	1
W303xYJM789	L010	2838.71	07_R	593955	0	0
W303xYJM789	L010	2838.71	08_L	105650	0	0
W303xYJM789	L010	2838.71	08_R	456993	1	0
W303xYJM789	L010	2838.71	09_L	355680	0	0
W303xYJM789	L010	2838.71	09_R	84208	0	0
W303xYJM789	L010	2838.71	10_L	436375	0	0
W303xYJM789	L010	2838.71	10_R	309376	0	0
W303xYJM789	L010	2838.71	11_L	440195	1	0
W303xYJM789	L010	2838.71	11_R	226621	1	1
W303xYJM789	L010	2838.71	12_L	150895	0	0
W303xYJM789	L010	2838.71	12_R	927282	1	0
W303xYJM789	L010	2838.71	13_L	268085	0	0
W303xYJM789	L010	2838.71	13_R	656346	0	0
W303xYJM789	L010	2838.71	14_L	628810	0	0
W303xYJM789	L010	2838.71	14_R	155523	0	0
W303xYJM789	L010	2838.71	15_L	326650	0	0
W303xYJM789	L010	2838.71	15_R	764641	2	0
W303xYJM789	L010	2838.71	16_L	556010	0	0
W303xYJM789	L010	2838.71	16_R	392056	0	0
W303xYJM789	L011	2838.71	01_L	151515	0	0
W303xYJM789	L011	2838.71	01_R	78703	0	0
W303xYJM789	L011	2838.71	02_L	238255	0	1
W303xYJM789	L011	2838.71	02_R	574929	0	0
W303xYJM789	L011	2838.71	03_L	114435	0	0
W303xYJM789	L011	2838.71	03_R	202185	0	0
W303xYJM789	L011	2838.71	04_L	449760	0	0
W303xYJM789	L011	2838.71	04_R	1082173	0	0
W303xYJM789	L011	2838.71	05_L	152040	0	0
W303xYJM789	L011	2838.71	05_R	424834	1	0
W303xYJM789	L011	2838.71	06_L	148560	0	0
W303xYJM789	L011	2838.71	06_R	121601	0	0
W303xYJM789	L011	2838.71	07_L	496985	0	0
W303xYJM789	L011	2838.71	07_R	593955	2	0
W303xYJM789	L011	2838.71	08_L	105650	0	0
W303xYJM789	L011	2838.71	08_R	456993	0	0
W303xYJM789	L011	2838.71	09_L	355680	0	0
W303xYJM789	L011	2838.71	09_R	84208	0	0
W303xYJM789	L011	2838.71	10_L	436375	0	0
W303xYJM789	L011	2838.71	10_R	309376	1	0
W303xYJM789	L011	2838.71	11_L	440195	0	0
W303xYJM789	L011	2838.71	11_R	226621	0	0
W303xYJM789	L011	2838.71	12_L	150895	0	0
W303xYJM789	L011	2838.71	12_R	927282	2	0
W303xYJM789	L011	2838.71	13_L	268085	1	0
W303xYJM789	L011	2838.71	13_R	656346	1	0
W303xYJM789	L011	2838.71	14_L	628810	0	0
W303xYJM789	L011	2838.71	14_R	155523	0	0
W303xYJM789	L011	2838.71	15_L	326650	0	0
W303xYJM789	L011	2838.71	15_R	764641	1	0
W303xYJM789	L011	2838.71	16_L	556010	0	1
W303xYJM789	L011	2838.71	16_R	392056	0	0
W303xYJM789	L013	2838.71	01_L	151515	0	0
W303xYJM789	L013	2838.71	01_R	78703	0	1
W303xYJM789	L013	2838.71	02_L	238255	0	0
W303xYJM789	L013	2838.71	02_R	574929	0	0
W303xYJM789	L013	2838.71	03_L	114435	1	0
W303xYJM789	L013	2838.71	03_R	202185	2	0
W303xYJM789	L013	2838.71	04_L	449760	0	0
W303xYJM789	L013	2838.71	04_R	1082173	1	0
W303xYJM789	L013	2838.71	05_L	152040	1	0
W303xYJM789	L013	2838.71	05_R	424834	1	1
W303xYJM789	L013	2838.71	06_L	148560	1	0
W303xYJM789	L013	2838.71	06_R	121601	0	0
W303xYJM789	L013	2838.71	07_L	496985	1	0
W303xYJM789	L013	2838.71	07_R	593955	1	0
W303xYJM789	L013	2838.71	08_L	105650	0	0
W303xYJM789	L013	2838.71	08_R	456993	1	0
W303xYJM789	L013	2838.71	09_L	355680	0	0
W303xYJM789	L013	2838.71	09_R	84208	0	0
W303xYJM789	L013	2838.71	10_L	436375	0	1
W303xYJM789	L013	2838.71	10_R	309376	0	0
W303xYJM789	L013	2838.71	11_L	440195	0	1
W303xYJM789	L013	2838.71	11_R	226621	0	0
W303xYJM789	L013	2838.71	12_L	150895	0	0
W303xYJM789	L013	2838.71	12_R	927282	0	1
W303xYJM789	L013	2838.71	13_L	268085	2	0
W303xYJM789	L013	2838.71	13_R	656346	1	0
W303xYJM789	L013	2838.71	14_L	628810	1	0
W303xYJM789	L013	2838.71	14_R	155523	0	0
W303xYJM789	L013	2838.71	15_L	326650	1	0
W303xYJM789	L013	2838.71	15_R	764641	1	0
W303xYJM789	L013	2838.71	16_L	556010	0	0
W303xYJM789	L013	2838.71	16_R	392056	0	0
W303xYJM789	L015	2838.71	01_L	151515	1	0
W303xYJM789	L015	2838.71	01_R	78703	0	0
W303xYJM789	L015	2838.71	02_L	238255	0	1
W303xYJM789	L015	2838.71	02_R	574929	1	0
W303xYJM789	L015	2838.71	03_L	114435	0	0
W303xYJM789	L015	2838.71	03_R	202185	0	0
W303xYJM789	L015	2838.71	04_L	449760	0	0
W303xYJM789	L015	2838.71	04_R	1082173	1	0
W303xYJM789	L015	2838.71	05_L	152040	0	0
W303xYJM789	L015	2838.71	05_R	424834	0	0
W303xYJM789	L015	2838.71	06_L	148560	1	0
W303xYJM789	L015	2838.71	06_R	121601	0	0
W303xYJM789	L015	2838.71	07_L	496985	0	1
W303xYJM789	L015	2838.71	07_R	593955	0	0
W303xYJM789	L015	2838.71	08_L	105650	0	0
W303xYJM789	L015	2838.71	08_R	456993	0	0
W303xYJM789	L015	2838.71	09_L	355680	1	0
W303xYJM789	L015	2838.71	09_R	84208	1	0
W303xYJM789	L015	2838.71	10_L	436375	1	0
W303xYJM789	L015	2838.71	10_R	309376	0	0
W303xYJM789	L015	2838.71	11_L	440195	0	0
W303xYJM789	L015	2838.71	11_R	226621	0	0
W303xYJM789	L015	2838.71	12_L	150895	0	0
W303xYJM789	L015	2838.71	12_R	927282	0	1
W303xYJM789	L015	2838.71	13_L	268085	1	0
W303xYJM789	L015	2838.71	13_R	656346	0	0
W303xYJM789	L015	2838.71	14_L	628810	1	0
W303xYJM789	L015	2838.71	14_R	155523	1	0
W303xYJM789	L015	2838.71	15_L	326650	1	0
W303xYJM789	L015	2838.71	15_R	764641	0	0
W303xYJM789	L015	2838.71	16_L	556010	0	0
W303xYJM789	L015	2838.71	16_R	392056	0	0
W303xYJM789	L016	2838.71	01_L	151515	0	0
W303xYJM789	L016	2838.71	01_R	78703	0	0
W303xYJM789	L016	2838.71	02_L	238255	1	0
W303xYJM789	L016	2838.71	02_R	574929	0	0
W303xYJM789	L016	2838.71	03_L	114435	0	0
W303xYJM789	L016	2838.71	03_R	202185	0	0
W303xYJM789	L016	2838.71	04_L	449760	0	0
W303xYJM789	L016	2838.71	04_R	1082173	1	0
W303xYJM789	L016	2838.71	05_L	152040	1	1
W303xYJM789	L016	2838.71	05_R	424834	1	0
W303xYJM789	L016	2838.71	06_L	148560	0	0
W303xYJM789	L016	2838.71	06_R	121601	0	0
W303xYJM789	L016	2838.71	07_L	496985	0	1
W303xYJM789	L016	2838.71	07_R	593955	0	0
W303xYJM789	L016	2838.71	08_L	105650	0	0
W303xYJM789	L016	2838.71	08_R	456993	0	0
W303xYJM789	L016	2838.71	09_L	355680	0	0
W303xYJM789	L016	2838.71	09_R	84208	1	0
W303xYJM789	L016	2838.71	10_L	436375	0	0
W303xYJM789	L016	2838.71	10_R	309376	1	0
W303xYJM789	L016	2838.71	11_L	440195	1	1
W303xYJM789	L016	2838.71	11_R	226621	0	0
W303xYJM789	L016	2838.71	12_L	150895	0	0
W303xYJM789	L016	2838.71	12_R	927282	1	0
W303xYJM789	L016	2838.71	13_L	268085	0	0
W303xYJM789	L016	2838.71	13_R	656346	1	0
W303xYJM789	L016	2838.71	14_L	628810	1	0
W303xYJM789	L016	2838.71	14_R	155523	0	1
W303xYJM789	L016	2838.71	15_L	326650	0	0
W303xYJM789	L016	2838.71	15_R	764641	2	0
W303xYJM789	L016	2838.71	16_L	556010	1	1
W303xYJM789	L016	2838.71	16_R	392056	1	0
W303xYJM789	L018	2838.71	01_L	151515	0	0
W303xYJM789	L018	2838.71	01_R	78703	0	0
W303xYJM789	L018	2838.71	02_L	238255	0	1
W303xYJM789	L018	2838.71	02_R	574929	0	0
W303xYJM789	L018	2838.71	03_L	114435	0	0
W303xYJM789	L018	2838.71	03_R	202185	0	0
W303xYJM789	L018	2838.71	04_L	449760	1	0
W303xYJM789	L018	2838.71	04_R	1082173	1	0
W303xYJM789	L018	2838.71	05_L	152040	0	0
W303xYJM789	L018	2838.71	05_R	424834	0	0
W303xYJM789	L018	2838.71	06_L	148560	0	0
W303xYJM789	L018	2838.71	06_R	121601	0	0
W303xYJM789	L018	2838.71	07_L	496985	0	1
W303xYJM789	L018	2838.71	07_R	593955	2	0
W303xYJM789	L018	2838.71	08_L	105650	0	0
W303xYJM789	L018	2838.71	08_R	456993	0	0
W303xYJM789	L018	2838.71	09_L	355680	0	0
W303xYJM789	L018	2838.71	09_R	84208	0	0
W303xYJM789	L018	2838.71	10_L	436375	0	0
W303xYJM789	L018	2838.71	10_R	309376	0	0
W303xYJM789	L018	2838.71	11_L	440195	0	0
W303xYJM789	L018	2838.71	11_R	226621	0	0
W303xYJM789	L018	2838.71	12_L	150895	0	0
W303xYJM789	L018	2838.71	12_R	927282	0	1
W303xYJM789	L018	2838.71	13_L	268085	0	1
W303xYJM789	L018	2838.71	13_R	656346	0	0
W303xYJM789	L018	2838.71	14_L	628810	0	0
W303xYJM789	L018	2838.71	14_R	155523	0	0
W303xYJM789	L018	2838.71	15_L	326650	1	0
W303xYJM789	L018	2838.71	15_R	764641	1	0
W303xYJM789	L018	2838.71	16_L	556010	1	0
W303xYJM789	L018	2838.71	16_R	392056	0	0
W303xYJM789	L022	2838.71	01_L	151515	0	0
W303xYJM789	L022	2838.71	01_R	78703	0	0
W303xYJM789	L022	2838.71	02_L	238255	0	0
W303xYJM789	L022	2838.71	02_R	574929	0	0
W303xYJM789	L022	2838.71	03_L	114435	0	0
W303xYJM789	L022	2838.71	03_R	202185	0	1
W303xYJM789	L022	2838.71	04_L	449760	1	0
W303xYJM789	L022	2838.71	04_R	1082173	0	1
W303xYJM789	L022	2838.71	05_L	152040	0	0
W303xYJM789	L022	2838.71	05_R	424834	1	0
W303xYJM789	L022	2838.71	06_L	148560	0	0
W303xYJM789	L022	2838.71	06_R	121601	0	0
W303xYJM789	L022	2838.71	07_L	496985	1	0
W303xYJM789	L022	2838.71	07_R	593955	0	0
W303xYJM789	L022	2838.71	08_L	105650	0	0
W303xYJM789	L022	2838.71	08_R	456993	0	0
W303xYJM789	L022	2838.71	09_L	355680	0	0
W303xYJM789	L022	2838.71	09_R	84208	0	0
W303xYJM789	L022	2838.71	10_L	436375	0	0
W303xYJM789	L022	2838.71	10_R	309376	0	0
W303xYJM789	L022	2838.71	11_L	440195	0	0
W303xYJM789	L022	2838.71	11_R	226621	0	0
W303xYJM789	L022	2838.71	12_L	150895	0	0
W303xYJM789	L022	2838.71	12_R	927282	0	0
W303xYJM789	L022	2838.71	13_L	268085	0	0
W303xYJM789	L022	2838.71	13_R	656346	0	0
W303xYJM789	L022	2838.71	14_L	628810	1	0
W303xYJM789	L022	2838.71	14_R	155523	0	0
W303xYJM789	L022	2838.71	15_L	326650	0	0
W303xYJM789	L022	2838.71	15_R	764641	0	0
W303xYJM789	L022	2838.71	16_L	556010	0	0
W303xYJM789	L022	2838.71	16_R	392056	0	0
W303xYJM789	L023	2838.71	01_L	151515	0	0
W303xYJM789	L023	2838.71	01_R	78703	0	0
W303xYJM789	L023	2838.71	02_L	238255	0	0
W303xYJM789	L023	2838.71	02_R	574929	1	0
W303xYJM789	L023	2838.71	03_L	114435	0	0
W303xYJM789	L023	2838.71	03_R	202185	0	0
W303xYJM789	L023	2838.71	04_L	449760	0	0
W303xYJM789	L023	2838.71	04_R	1082173	2	0
W303xYJM789	L023	2838.71	05_L	152040	0	0
W303xYJM789	L023	2838.71	05_R	424834	0	0
W303xYJM789	L023	2838.71	06_L	148560	0	0
W303xYJM789	L023	2838.71	06_R	121601	0	0
W303xYJM789	L023	2838.71	07_L	496985	1	1
W303xYJM789	L023	2838.71	07_R	593955	1	0
W303xYJM789	L023	2838.71	08_L	105650	0	0
W303xYJM789	L023	2838.71	08_R	456993	0	0
W303xYJM789	L023	2838.71	09_L	355680	1	1
W303xYJM789	L023	2838.71	09_R	84208	0	0
W303xYJM789	L023	2838.71	10_L	436375	0	0
W303xYJM789	L023	2838.71	10_R	309376	1	0
W303xYJM789	L023	2838.71	11_L	440195	0	1
W303xYJM789	L023	2838.71	11_R	226621	0	0
W303xYJM789	L023	2838.71	12_L	150895	1	0
W303xYJM789	L023	2838.71	12_R	927282	0	1
W303xYJM789	L023	2838.71	13_L	268085	0	1
W303xYJM789	L023	2838.71	13_R	656346	1	1
W303xYJM789	L023	2838.71	14_L	628810	1	0
W303xYJM789	L023	2838.71	14_R	155523	0	0
W303xYJM789	L023	2838.71	15_L	326650	0	0
W303xYJM789	L023	2838.71	15_R	764641	0	0
W303xYJM789	L023	2838.71	16_L	556010	1	0
W303xYJM789	L023	2838.71	16_R	392056	2	0
W303xYJM789	L025	2838.71	01_L	151515	0	0
W303xYJM789	L025	2838.71	01_R	78703	0	0
W303xYJM789	L025	2838.71	02_L	238255	0	0
W303xYJM789	L025	2838.71	02_R	574929	0	0
W303xYJM789	L025	2838.71	03_L	114435	1	0
W303xYJM789	L025	2838.71	03_R	202185	0	0
W303xYJM789	L025	2838.71	04_L	449760	0	0
W303xYJM789	L025	2838.71	04_R	1082173	1	0
W303xYJM789	L025	2838.71	05_L	152040	0	0
W303xYJM789	L025	2838.71	05_R	424834	0	0
W303xYJM789	L025	2838.71	06_L	148560	0	0
W303xYJM789	L025	2838.71	06_R	121601	0	0
W303xYJM789	L025	2838.71	07_L	496985	1	1
W303xYJM789	L025	2838.71	07_R	593955	2	0
W303xYJM789	L025	2838.71	08_L	105650	0	0
W303xYJM789	L025	2838.71	08_R	456993	1	0
W303xYJM789	L025	2838.71	09_L	355680	0	0
W303xYJM789	L025	2838.71	09_R	84208	0	0
W303xYJM789	L025	2838.71	10_L	436375	0	0
W303xYJM789	L025	2838.71	10_R	309376	0	0
W303xYJM789	L025	2838.71	11_L	440195	0	0
W303xYJM789	L025	2838.71	11_R	226621	0	0
W303xYJM789	L025	2838.71	12_L	150895	0	0
W303xYJM789	L025	2838.71	12_R	927282	1	1
W303xYJM789	L025	2838.71	13_L	268085	0	0
W303xYJM789	L025	2838.71	13_R	656346	0	0
W303xYJM789	L025	2838.71	14_L	628810	1	0
W303xYJM789	L025	2838.71	14_R	155523	1	0
W303xYJM789	L025	2838.71	15_L	326650	0	0
W303xYJM789	L025	2838.71	15_R	764641	2	0
W303xYJM789	L025	2838.71	16_L	556010	0	0
W303xYJM789	L025	2838.71	16_R	392056	0	0
W303xYJM789	L028	2838.71	01_L	151515	0	0
W303xYJM789	L028	2838.71	01_R	78703	0	0
W303xYJM789	L028	2838.71	02_L	238255	0	0
W303xYJM789	L028	2838.71	02_R	574929	1	0
W303xYJM789	L028	2838.71	03_L	114435	0	0
W303xYJM789	L028	2838.71	03_R	202185	0	0
W303xYJM789	L028	2838.71	04_L	449760	1	0
W303xYJM789	L028	2838.71	04_R	1082173	0	1
W303xYJM789	L028	2838.71	05_L	152040	1	0
W303xYJM789	L028	2838.71	05_R	424834	1	0
W303xYJM789	L028	2838.71	06_L	148560	0	0
W303xYJM789	L028	2838.71	06_R	121601	0	0
W303xYJM789	L028	2838.71	07_L	496985	0	0
W303xYJM789	L028	2838.71	07_R	593955	1	0
W303xYJM789	L028	2838.71	08_L	105650	0	0
W303xYJM789	L028	2838.71	08_R	456993	0	0
W303xYJM789	L028	2838.71	09_L	355680	0	0
W303xYJM789	L028	2838.71	09_R	84208	0	0
W303xYJM789	L028	2838.71	10_L	436375	0	0
W303xYJM789	L028	2838.71	10_R	309376	1	0
W303xYJM789	L028	2838.71	11_L	440195	0	0
W303xYJM789	L028	2838.71	11_R	226621	1	0
W303xYJM789	L028	2838.71	12_L	150895	0	0
W303xYJM789	L028	2838.71	12_R	927282	0	1
W303xYJM789	L028	2838.71	13_L	268085	1	0
W303xYJM789	L028	2838.71	13_R	656346	0	0
W303xYJM789	L028	2838.71	14_L	628810	1	0
W303xYJM789	L028	2838.71	14_R	155523	0	1
W303xYJM789	L028	2838.71	15_L	326650	0	0
W303xYJM789	L028	2838.71	15_R	764641	4	0
W303xYJM789	L028	2838.71	16_L	556010	1	0
W303xYJM789	L028	2838.71	16_R	392056	0	0
W303xYJM789	L030	2838.71	01_L	151515	0	0
W303xYJM789	L030	2838.71	01_R	78703	0	0
W303xYJM789	L030	2838.71	02_L	238255	0	1
W303xYJM789	L030	2838.71	02_R	574929	0	0
W303xYJM789	L030	2838.71	03_L	114435	0	0
W303xYJM789	L030	2838.71	03_R	202185	0	0
W303xYJM789	L030	2838.71	04_L	449760	0	0
W303xYJM789	L030	2838.71	04_R	1082173	4	0
W303xYJM789	L030	2838.71	05_L	152040	1	0
W303xYJM789	L030	2838.71	05_R	424834	1	0
W303xYJM789	L030	2838.71	06_L	148560	0	0
W303xYJM789	L030	2838.71	06_R	121601	0	0
W303xYJM789	L030	2838.71	07_L	496985	0	0
W303xYJM789	L030	2838.71	07_R	593955	0	0
W303xYJM789	L030	2838.71	08_L	105650	0	0
W303xYJM789	L030	2838.71	08_R	456993	0	0
W303xYJM789	L030	2838.71	09_L	355680	0	0
W303xYJM789	L030	2838.71	09_R	84208	0	0
W303xYJM789	L030	2838.71	10_L	436375	0	0
W303xYJM789	L030	2838.71	10_R	309376	0	0
W303xYJM789	L030	2838.71	11_L	440195	0	0
W303xYJM789	L030	2838.71	11_R	226621	0	0
W303xYJM789	L030	2838.71	12_L	150895	0	0
W303xYJM789	L030	2838.71	12_R	927282	1	0
W303xYJM789	L030	2838.71	13_L	268085	1	0
W303xYJM789	L030	2838.71	13_R	656346	1	1
W303xYJM789	L030	2838.71	14_L	628810	1	0
W303xYJM789	L030	2838.71	14_R	155523	1	0
W303xYJM789	L030	2838.71	15_L	326650	0	0
W303xYJM789	L030	2838.71	15_R	764641	2	0
W303xYJM789	L030	2838.71	16_L	556010	1	0
W303xYJM789	L030	2838.71	16_R	392056	0	0
W303xYJM789	L031	2838.71	01_L	151515	0	1
W303xYJM789	L031	2838.71	01_R	78703	0	0
W303xYJM789	L031	2838.71	02_L	238255	0	0
W303xYJM789	L031	2838.71	02_R	574929	0	0
W303xYJM789	L031	2838.71	03_L	114435	0	0
W303xYJM789	L031	2838.71	03_R	202185	0	0
W303xYJM789	L031	2838.71	04_L	449760	0	0
W303xYJM789	L031	2838.71	04_R	1082173	0	0
W303xYJM789	L031	2838.71	05_L	152040	1	1
W303xYJM789	L031	2838.71	05_R	424834	1	0
W303xYJM789	L031	2838.71	06_L	148560	0	1
W303xYJM789	L031	2838.71	06_R	121601	0	0
W303xYJM789	L031	2838.71	07_L	496985	0	0
W303xYJM789	L031	2838.71	07_R	593955	0	0
W303xYJM789	L031	2838.71	08_L	105650	0	1
W303xYJM789	L031	2838.71	08_R	456993	2	0
W303xYJM789	L031	2838.71	09_L	355680	0	0
W303xYJM789	L031	2838.71	09_R	84208	0	0
W303xYJM789	L031	2838.71	10_L	436375	0	0
W303xYJM789	L031	2838.71	10_R	309376	0	0
W303xYJM789	L031	2838.71	11_L	440195	1	0
W303xYJM789	L031	2838.71	11_R	226621	0	0
W303xYJM789	L031	2838.71	12_L	150895	0	0
W303xYJM789	L031	2838.71	12_R	927282	3	0
W303xYJM789	L031	2838.71	13_L	268085	1	0
W303xYJM789	L031	2838.71	13_R	656346	0	1
W303xYJM789	L031	2838.71	14_L	628810	0	0
W303xYJM789	L031	2838.71	14_R	155523	0	0
W303xYJM789	L031	2838.71	15_L	326650	1	0
W303xYJM789	L031	2838.71	15_R	764641	1	0
W303xYJM789	L031	2838.71	16_L	556010	0	0
W303xYJM789	L031	2838.71	16_R	392056	0	0
W303xYJM789	L033	2838.71	01_L	151515	0	1
W303xYJM789	L033	2838.71	01_R	78703	0	0
W303xYJM789	L033	2838.71	02_L	238255	0	0
W303xYJM789	L033	2838.71	02_R	574929	1	0
W303xYJM789	L033	2838.71	03_L	114435	0	0
W303xYJM789	L033	2838.71	03_R	202185	1	0
W303xYJM789	L033	2838.71	04_L	449760	0	0
W303xYJM789	L033	2838.71	04_R	1082173	0	0
W303xYJM789	L033	2838.71	05_L	152040	0	0
W303xYJM789	L033	2838.71	05_R	424834	0	0
W303xYJM789	L033	2838.71	06_L	148560	0	0
W303xYJM789	L033	2838.71	06_R	121601	1	0
W303xYJM789	L033	2838.71	07_L	496985	0	1
W303xYJM789	L033	2838.71	07_R	593955	1	0
W303xYJM789	L033	2838.71	08_L	105650	0	1
W303xYJM789	L033	2838.71	08_R	456993	2	0
W303xYJM789	L033	2838.71	09_L	355680	0	0
W303xYJM789	L033	2838.71	09_R	84208	0	0
W303xYJM789	L033	2838.71	10_L	436375	0	0
W303xYJM789	L033	2838.71	10_R	309376	0	1
W303xYJM789	L033	2838.71	11_L	440195	0	1
W303xYJM789	L033	2838.71	11_R	226621	0	0
W303xYJM789	L033	2838.71	12_L	150895	0	0
W303xYJM789	L033	2838.71	12_R	927282	2	0
W303xYJM789	L033	2838.71	13_L	268085	0	0
W303xYJM789	L033	2838.71	13_R	656346	1	0
W303xYJM789	L033	2838.71	14_L	628810	1	0
W303xYJM789	L033	2838.71	14_R	155523	0	0
W303xYJM789	L033	2838.71	15_L	326650	0	0
W303xYJM789	L033	2838.71	15_R	764641	1	0
W303xYJM789	L033	2838.71	16_L	556010	0	1
W303xYJM789	L033	2838.71	16_R	392056	1	0
W303xYJM789	L035	2838.71	01_L	151515	0	0
W303xYJM789	L035	2838.71	01_R	78703	0	0
W303xYJM789	L035	2838.71	02_L	238255	1	0
W303xYJM789	L035	2838.71	02_R	574929	0	1
W303xYJM789	L035	2838.71	03_L	114435	0	0
W303xYJM789	L035	2838.71	03_R	202185	2	0
W303xYJM789	L035	2838.71	04_L	449760	0	0
W303xYJM789	L035	2838.71	04_R	1082173	2	0
W303xYJM789	L035	2838.71	05_L	152040	1	0
W303xYJM789	L035	2838.71	05_R	424834	0	0
W303xYJM789	L035	2838.71	06_L	148560	0	0
W303xYJM789	L035	2838.71	06_R	121601	0	0
W303xYJM789	L035	2838.71	07_L	496985	0	0
W303xYJM789	L035	2838.71	07_R	593955	0	0
W303xYJM789	L035	2838.71	08_L	105650	0	0
W303xYJM789	L035	2838.71	08_R	456993	0	0
W303xYJM789	L035	2838.71	09_L	355680	1	0
W303xYJM789	L035	2838.71	09_R	84208	0	0
W303xYJM789	L035	2838.71	10_L	436375	0	0
W303xYJM789	L035	2838.71	10_R	309376	0	0
W303xYJM789	L035	2838.71	11_L	440195	0	0
W303xYJM789	L035	2838.71	11_R	226621	0	0
W303xYJM789	L035	2838.71	12_L	150895	0	0
W303xYJM789	L035	2838.71	12_R	927282	1	1
W303xYJM789	L035	2838.71	13_L	268085	0	0
W303xYJM789	L035	2838.71	13_R	656346	0	0
W303xYJM789	L035	2838.71	14_L	628810	0	0
W303xYJM789	L035	2838.71	14_R	155523	0	0
W303xYJM789	L035	2838.71	15_L	326650	1	0
W303xYJM789	L035	2838.71	15_R	764641	0	0
W303xYJM789	L035	2838.71	16_L	556010	1	0
W303xYJM789	L035	2838.71	16_R	392056	0	0
W303xYJM789	L036	2838.71	01_L	151515	0	0
W303xYJM789	L036	2838.71	01_R	78703	0	0
W303xYJM789	L036	2838.71	02_L	238255	0	0
W303xYJM789	L036	2838.71	02_R	574929	1	0
W303xYJM789	L036	2838.71	03_L	114435	0	0
W303xYJM789	L036	2838.71	03_R	202185	0	0
W303xYJM789	L036	2838.71	04_L	449760	1	0
W303xYJM789	L036	2838.71	04_R	1082173	1	1
W303xYJM789	L036	2838.71	05_L	152040	1	1
W303xYJM789	L036	2838.71	05_R	424834	0	1
W303xYJM789	L036	2838.71	06_L	148560	0	0
W303xYJM789	L036	2838.71	06_R	121601	0	0
W303xYJM789	L036	2838.71	07_L	496985	1	0
W303xYJM789	L036	2838.71	07_R	593955	0	0
W303xYJM789	L036	2838.71	08_L	105650	0	0
W303xYJM789	L036	2838.71	08_R	456993	0	0
W303xYJM789	L036	2838.71	09_L	355680	0	1
W303xYJM789	L036	2838.71	09_R	84208	0	0
W303xYJM789	L036	2838.71	10_L	436375	0	0
W303xYJM789	L036	2838.71	10_R	309376	1	0
W303xYJM789	L036	2838.71	11_L	440195	0	1
W303xYJM789	L036	2838.71	11_R	226621	0	0
W303xYJM789	L036	2838.71	12_L	150895	0	0
W303xYJM789	L036	2838.71	12_R	927282	0	0
W303xYJM789	L036	2838.71	13_L	268085	1	0
W303xYJM789	L036	2838.71	13_R	656346	0	1
W303xYJM789	L036	2838.71	14_L	628810	1	0
W303xYJM789	L036	2838.71	14_R	155523	0	0
W303xYJM789	L036	2838.71	15_L	326650	1	0
W303xYJM789	L036	2838.71	15_R	764641	0	1
W303xYJM789	L036	2838.71	16_L	556010	1	0
W303xYJM789	L036	2838.71	16_R	392056	0	0
W303xYJM789	L038	2838.71	01_L	151515	0	0
W303xYJM789	L038	2838.71	01_R	78703	0	0
W303xYJM789	L038	2838.71	02_L	238255	1	0
W303xYJM789	L038	2838.71	02_R	574929	1	0
W303xYJM789	L038	2838.71	03_L	114435	0	0
W303xYJM789	L038	2838.71	03_R	202185	0	0
W303xYJM789	L038	2838.71	04_L	449760	0	0
W303xYJM789	L038	2838.71	04_R	1082173	3	0
W303xYJM789	L038	2838.71	05_L	152040	1	0
W303xYJM789	L038	2838.71	05_R	424834	1	0
W303xYJM789	L038	2838.71	06_L	148560	0	0
W303xYJM789	L038	2838.71	06_R	121601	0	0
W303xYJM789	L038	2838.71	07_L	496985	0	0
W303xYJM789	L038	2838.71	07_R	593955	0	0
W303xYJM789	L038	2838.71	08_L	105650	0	0
W303xYJM789	L038	2838.71	08_R	456993	1	0
W303xYJM789	L038	2838.71	09_L	355680	0	0
W303xYJM789	L038	2838.71	09_R	84208	1	0
W303xYJM789	L038	2838.71	10_L	436375	3	0
W303xYJM789	L038	2838.71	10_R	309376	1	1
W303xYJM789	L038	2838.71	11_L	440195	0	0
W303xYJM789	L038	2838.71	11_R	226621	0	0
W303xYJM789	L038	2838.71	12_L	150895	0	0
W303xYJM789	L038	2838.71	12_R	927282	1	1
W303xYJM789	L038	2838.71	13_L	268085	1	0
W303xYJM789	L038	2838.71	13_R	656346	1	0
W303xYJM789	L038	2838.71	14_L	628810	0	0
W303xYJM789	L038	2838.71	14_R	155523	0	0
W303xYJM789	L038	2838.71	15_L	326650	0	1
W303xYJM789	L038	2838.71	15_R	764641	1	0
W303xYJM789	L038	2838.71	16_L	556010	0	0
W303xYJM789	L038	2838.71	16_R	392056	0	0
W303xYJM789	L040	2838.71	01_L	151515	1	0
W303xYJM789	L040	2838.71	01_R	78703	0	0
W303xYJM789	L040	2838.71	02_L	238255	0	0
W303xYJM789	L040	2838.71	02_R	574929	0	0
W303xYJM789	L040	2838.71	03_L	114435	0	0
W303xYJM789	L040	2838.71	03_R	202185	0	0
W303xYJM789	L040	2838.71	04_L	449760	0	0
W303xYJM789	L040	2838.71	04_R	1082173	0	0
W303xYJM789	L040	2838.71	05_L	152040	0	0
W303xYJM789	L040	2838.71	05_R	424834	0	0
W303xYJM789	L040	2838.71	06_L	148560	0	0
W303xYJM789	L040	2838.71	06_R	121601	0	0
W303xYJM789	L040	2838.71	07_L	496985	0	1
W303xYJM789	L040	2838.71	07_R	593955	2	0
W303xYJM789	L040	2838.71	08_L	105650	0	0
W303xYJM789	L040	2838.71	08_R	456993	0	0
W303xYJM789	L040	2838.71	09_L	355680	0	0
W303xYJM789	L040	2838.71	09_R	84208	1	0
W303xYJM789	L040	2838.71	10_L	436375	1	0
W303xYJM789	L040	2838.71	10_R	309376	0	0
W303xYJM789	L040	2838.71	11_L	440195	0	0
W303xYJM789	L040	2838.71	11_R	226621	0	0
W303xYJM789	L040	2838.71	12_L	150895	0	0
W303xYJM789	L040	2838.71	12_R	927282	1	0
W303xYJM789	L040	2838.71	13_L	268085	0	0
W303xYJM789	L040	2838.71	13_R	656346	1	1
W303xYJM789	L040	2838.71	14_L	628810	1	0
W303xYJM789	L040	2838.71	14_R	155523	0	0
W303xYJM789	L040	2838.71	15_L	326650	0	0
W303xYJM789	L040	2838.71	15_R	764641	1	0
W303xYJM789	L040	2838.71	16_L	556010	0	0
W303xYJM789	L040	2838.71	16_R	392056	0	0
W303xYJM789	L041	2838.71	01_L	151515	0	0
W303xYJM789	L041	2838.71	01_R	78703	0	0
W303xYJM789	L041	2838.71	02_L	238255	0	0
W303xYJM789	L041	2838.71	02_R	574929	0	0
W303xYJM789	L041	2838.71	03_L	114435	0	0
W303xYJM789	L041	2838.71	03_R	202185	0	0
W303xYJM789	L041	2838.71	04_L	449760	0	0
W303xYJM789	L041	2838.71	04_R	1082173	0	0
W303xYJM789	L041	2838.71	05_L	152040	0	0
W303xYJM789	L041	2838.71	05_R	424834	0	0
W303xYJM789	L041	2838.71	06_L	148560	0	0
W303xYJM789	L041	2838.71	06_R	121601	0	0
W303xYJM789	L041	2838.71	07_L	496985	0	1
W303xYJM789	L041	2838.71	07_R	593955	1	0
W303xYJM789	L041	2838.71	08_L	105650	0	1
W303xYJM789	L041	2838.71	08_R	456993	0	0
W303xYJM789	L041	2838.71	09_L	355680	1	0
W303xYJM789	L041	2838.71	09_R	84208	0	0
W303xYJM789	L041	2838.71	10_L	436375	0	1
W303xYJM789	L041	2838.71	10_R	309376	2	0
W303xYJM789	L041	2838.71	11_L	440195	1	0
W303xYJM789	L041	2838.71	11_R	226621	1	0
W303xYJM789	L041	2838.71	12_L	150895	0	0
W303xYJM789	L041	2838.71	12_R	927282	1	0
W303xYJM789	L041	2838.71	13_L	268085	0	1
W303xYJM789	L041	2838.71	13_R	656346	0	0
W303xYJM789	L041	2838.71	14_L	628810	1	0
W303xYJM789	L041	2838.71	14_R	155523	0	0
W303xYJM789	L041	2838.71	15_L	326650	0	0
W303xYJM789	L041	2838.71	15_R	764641	0	1
W303xYJM789	L041	2838.71	16_L	556010	1	1
W303xYJM789	L041	2838.71	16_R	392056	0	0
W303xYJM789	L045	2838.71	01_L	151515	1	0
W303xYJM789	L045	2838.71	01_R	78703	0	0
W303xYJM789	L045	2838.71	02_L	238255	1	0
W303xYJM789	L045	2838.71	02_R	574929	0	1
W303xYJM789	L045	2838.71	03_L	114435	0	0
W303xYJM789	L045	2838.71	03_R	202185	0	0
W303xYJM789	L045	2838.71	04_L	449760	0	0
W303xYJM789	L045	2838.71	04_R	1082173	1	0
W303xYJM789	L045	2838.71	05_L	152040	1	0
W303xYJM789	L045	2838.71	05_R	424834	0	0
W303xYJM789	L045	2838.71	06_L	148560	0	0
W303xYJM789	L045	2838.71	06_R	121601	0	0
W303xYJM789	L045	2838.71	07_L	496985	0	0
W303xYJM789	L045	2838.71	07_R	593955	0	0
W303xYJM789	L045	2838.71	08_L	105650	0	0
W303xYJM789	L045	2838.71	08_R	456993	0	0
W303xYJM789	L045	2838.71	09_L	355680	1	0
W303xYJM789	L045	2838.71	09_R	84208	0	0
W303xYJM789	L045	2838.71	10_L	436375	0	0
W303xYJM789	L045	2838.71	10_R	309376	0	1
W303xYJM789	L045	2838.71	11_L	440195	0	0
W303xYJM789	L045	2838.71	11_R	226621	0	0
W303xYJM789	L045	2838.71	12_L	150895	0	0
W303xYJM789	L045	2838.71	12_R	927282	0	0
W303xYJM789	L045	2838.71	13_L	268085	0	0
W303xYJM789	L045	2838.71	13_R	656346	0	0
W303xYJM789	L045	2838.71	14_L	628810	1	0
W303xYJM789	L045	2838.71	14_R	155523	1	0
W303xYJM789	L045	2838.71	15_L	326650	0	0
W303xYJM789	L045	2838.71	15_R	764641	1	0
W303xYJM789	L045	2838.71	16_L	556010	0	0
W303xYJM789	L045	2838.71	16_R	392056	0	0
W303xYJM789	L046	2838.71	01_L	151515	0	0
W303xYJM789	L046	2838.71	01_R	78703	0	0
W303xYJM789	L046	2838.71	02_L	238255	2	0
W303xYJM789	L046	2838.71	02_R	574929	1	0
W303xYJM789	L046	2838.71	03_L	114435	0	0
W303xYJM789	L046	2838.71	03_R	202185	0	0
W303xYJM789	L046	2838.71	04_L	449760	1	1
W303xYJM789	L046	2838.71	04_R	1082173	1	0
W303xYJM789	L046	2838.71	05_L	152040	0	0
W303xYJM789	L046	2838.71	05_R	424834	0	0
W303xYJM789	L046	2838.71	06_L	148560	0	0
W303xYJM789	L046	2838.71	06_R	121601	0	0
W303xYJM789	L046	2838.71	07_L	496985	0	0
W303xYJM789	L046	2838.71	07_R	593955	1	0
W303xYJM789	L046	2838.71	08_L	105650	0	0
W303xYJM789	L046	2838.71	08_R	456993	0	0
W303xYJM789	L046	2838.71	09_L	355680	0	0
W303xYJM789	L046	2838.71	09_R	84208	0	0
W303xYJM789	L046	2838.71	10_L	436375	0	0
W303xYJM789	L046	2838.71	10_R	309376	0	0
W303xYJM789	L046	2838.71	11_L	440195	0	0
W303xYJM789	L046	2838.71	11_R	226621	0	0
W303xYJM789	L046	2838.71	12_L	150895	0	0
W303xYJM789	L046	2838.71	12_R	927282	3	0
W303xYJM789	L046	2838.71	13_L	268085	0	0
W303xYJM789	L046	2838.71	13_R	656346	0	1
W303xYJM789	L046	2838.71	14_L	628810	2	0
W303xYJM789	L046	2838.71	14_R	155523	0	0
W303xYJM789	L046	2838.71	15_L	326650	0	0
W303xYJM789	L046	2838.71	15_R	764641	1	0
W303xYJM789	L046	2838.71	16_L	556010	2	0
W303xYJM789	L046	2838.71	16_R	392056	1	0
W303xYJM789	L048	2838.71	01_L	151515	0	0
W303xYJM789	L048	2838.71	01_R	78703	0	0
W303xYJM789	L048	2838.71	02_L	238255	0	0
W303xYJM789	L048	2838.71	02_R	574929	0	0
W303xYJM789	L048	2838.71	03_L	114435	0	0
W303xYJM789	L048	2838.71	03_R	202185	1	0
W303xYJM789	L048	2838.71	04_L	449760	0	0
W303xYJM789	L048	2838.71	04_R	1082173	0	0
W303xYJM789	L048	2838.71	05_L	152040	0	0
W303xYJM789	L048	2838.71	05_R	424834	0	1
W303xYJM789	L048	2838.71	06_L	148560	0	0
W303xYJM789	L048	2838.71	06_R	121601	0	0
W303xYJM789	L048	2838.71	07_L	496985	0	1
W303xYJM789	L048	2838.71	07_R	593955	2	0
W303xYJM789	L048	2838.71	08_L	105650	0	0
W303xYJM789	L048	2838.71	08_R	456993	1	0
W303xYJM789	L048	2838.71	09_L	355680	1	0
W303xYJM789	L048	2838.71	09_R	84208	0	0
W303xYJM789	L048	2838.71	10_L	436375	0	0
W303xYJM789	L048	2838.71	10_R	309376	1	0
W303xYJM789	L048	2838.71	11_L	440195	0	0
W303xYJM789	L048	2838.71	11_R	226621	0	0
W303xYJM789	L048	2838.71	12_L	150895	0	0
W303xYJM789	L048	2838.71	12_R	927282	2	0
W303xYJM789	L048	2838.71	13_L	268085	1	0
W303xYJM789	L048	2838.71	13_R	656346	0	1
W303xYJM789	L048	2838.71	14_L	628810	1	1
W303xYJM789	L048	2838.71	14_R	155523	0	0
W303xYJM789	L048	2838.71	15_L	326650	1	1
W303xYJM789	L048	2838.71	15_R	764641	1	0
W303xYJM789	L048	2838.71	16_L	556010	1	0
W303xYJM789	L048	2838.71	16_R	392056	1	0
W303xYJM789	L050	2838.71	01_L	151515	0	0
W303xYJM789	L050	2838.71	01_R	78703	0	0
W303xYJM789	L050	2838.71	02_L	238255	0	0
W303xYJM789	L050	2838.71	02_R	574929	1	0
W303xYJM789	L050	2838.71	03_L	114435	0	0
W303xYJM789	L050	2838.71	03_R	202185	0	0
W303xYJM789	L050	2838.71	04_L	449760	0	0
W303xYJM789	L050	2838.71	04_R	1082173	1	0
W303xYJM789	L050	2838.71	05_L	152040	0	0
W303xYJM789	L050	2838.71	05_R	424834	0	0
W303xYJM789	L050	2838.71	06_L	148560	0	0
W303xYJM789	L050	2838.71	06_R	121601	0	0
W303xYJM789	L050	2838.71	07_L	496985	1	1
W303xYJM789	L050	2838.71	07_R	593955	1	0
W303xYJM789	L050	2838.71	08_L	105650	0	0
W303xYJM789	L050	2838.71	08_R	456993	0	0
W303xYJM789	L050	2838.71	09_L	355680	0	0
W303xYJM789	L050	2838.71	09_R	84208	0	0
W303xYJM789	L050	2838.71	10_L	436375	1	0
W303xYJM789	L050	2838.71	10_R	309376	2	0
W303xYJM789	L050	2838.71	11_L	440195	0	0
W303xYJM789	L050	2838.71	11_R	226621	0	0
W303xYJM789	L050	2838.71	12_L	150895	0	0
W303xYJM789	L050	2838.71	12_R	927282	0	0
W303xYJM789	L050	2838.71	13_L	268085	0	0
W303xYJM789	L050	2838.71	13_R	656346	0	0
W303xYJM789	L050	2838.71	14_L	628810	0	0
W303xYJM789	L050	2838.71	14_R	155523	0	0
W303xYJM789	L050	2838.71	15_L	326650	0	0
W303xYJM789	L050	2838.71	15_R	764641	2	0
W303xYJM789	L050	2838.71	16_L	556010	0	1
W303xYJM789	L050	2838.71	16_R	392056	0	0
W303xYJM789	L051	2838.71	01_L	151515	0	0
W303xYJM789	L051	2838.71	01_R	78703	1	0
W303xYJM789	L051	2838.71	02_L	238255	1	0
W303xYJM789	L051	2838.71	02_R	574929	0	0
W303xYJM789	L051	2838.71	03_L	114435	0	0
W303xYJM789	L051	2838.71	03_R	202185	0	0
W303xYJM789	L051	2838.71	04_L	449760	0	0
W303xYJM789	L051	2838.71	04_R	1082173	2	0
W303xYJM789	L051	2838.71	05_L	152040	0	0
W303xYJM789	L051	2838.71	05_R	424834	0	0
W303xYJM789	L051	2838.71	06_L	148560	0	0
W303xYJM789	L051	2838.71	06_R	121601	0	0
W303xYJM789	L051	2838.71	07_L	496985	0	0
W303xYJM789	L051	2838.71	07_R	593955	1	0
W303xYJM789	L051	2838.71	08_L	105650	0	0
W303xYJM789	L051	2838.71	08_R	456993	0	0
W303xYJM789	L051	2838.71	09_L	355680	0	1
W303xYJM789	L051	2838.71	09_R	84208	0	0
W303xYJM789	L051	2838.71	10_L	436375	0	0
W303xYJM789	L051	2838.71	10_R	309376	0	0
W303xYJM789	L051	2838.71	11_L	440195	0	0
W303xYJM789	L051	2838.71	11_R	226621	0	0
W303xYJM789	L051	2838.71	12_L	150895	1	0
W303xYJM789	L051	2838.71	12_R	927282	0	1
W303xYJM789	L051	2838.71	13_L	268085	1	0
W303xYJM789	L051	2838.71	13_R	656346	0	0
W303xYJM789	L051	2838.71	14_L	628810	1	0
W303xYJM789	L051	2838.71	14_R	155523	1	0
W303xYJM789	L051	2838.71	15_L	326650	0	0
W303xYJM789	L051	2838.71	15_R	764641	0	0
W303xYJM789	L051	2838.71	16_L	556010	0	0
W303xYJM789	L051	2838.71	16_R	392056	0	0
W303xYJM789	L055	2838.71	01_L	151515	0	0
W303xYJM789	L055	2838.71	01_R	78703	0	0
W303xYJM789	L055	2838.71	02_L	238255	0	0
W303xYJM789	L055	2838.71	02_R	574929	0	1
W303xYJM789	L055	2838.71	03_L	114435	0	0
W303xYJM789	L055	2838.71	03_R	202185	0	0
W303xYJM789	L055	2838.71	04_L	449760	0	0
W303xYJM789	L055	2838.71	04_R	1082173	0	1
W303xYJM789	L055	2838.71	05_L	152040	1	1
W303xYJM789	L055	2838.71	05_R	424834	2	0
W303xYJM789	L055	2838.71	06_L	148560	0	0
W303xYJM789	L055	2838.71	06_R	121601	0	0
W303xYJM789	L055	2838.71	07_L	496985	0	0
W303xYJM789	L055	2838.71	07_R	593955	0	0
W303xYJM789	L055	2838.71	08_L	105650	0	0
W303xYJM789	L055	2838.71	08_R	456993	1	0
W303xYJM789	L055	2838.71	09_L	355680	0	0
W303xYJM789	L055	2838.71	09_R	84208	0	0
W303xYJM789	L055	2838.71	10_L	436375	1	0
W303xYJM789	L055	2838.71	10_R	309376	0	0
W303xYJM789	L055	2838.71	11_L	440195	1	0
W303xYJM789	L055	2838.71	11_R	226621	0	1
W303xYJM789	L055	2838.71	12_L	150895	0	0
W303xYJM789	L055	2838.71	12_R	927282	1	1
W303xYJM789	L055	2838.71	13_L	268085	0	0
W303xYJM789	L055	2838.71	13_R	656346	0	0
W303xYJM789	L055	2838.71	14_L	628810	1	0
W303xYJM789	L055	2838.71	14_R	155523	0	0
W303xYJM789	L055	2838.71	15_L	326650	0	0
W303xYJM789	L055	2838.71	15_R	764641	0	0
W303xYJM789	L055	2838.71	16_L	556010	3	0
W303xYJM789	L055	2838.71	16_R	392056	0	0
W303xYJM789	L058	2838.71	01_L	151515	0	0
W303xYJM789	L058	2838.71	01_R	78703	0	1
W303xYJM789	L058	2838.71	02_L	238255	0	1
W303xYJM789	L058	2838.71	02_R	574929	1	0
W303xYJM789	L058	2838.71	03_L	114435	0	0
W303xYJM789	L058	2838.71	03_R	202185	1	0
W303xYJM789	L058	2838.71	04_L	449760	1	0
W303xYJM789	L058	2838.71	04_R	1082173	0	0
W303xYJM789	L058	2838.71	05_L	152040	2	0
W303xYJM789	L058	2838.71	05_R	424834	1	0
W303xYJM789	L058	2838.71	06_L	148560	0	0
W303xYJM789	L058	2838.71	06_R	121601	0	0
W303xYJM789	L058	2838.71	07_L	496985	0	1
W303xYJM789	L058	2838.71	07_R	593955	0	0
W303xYJM789	L058	2838.71	08_L	105650	0	0
W303xYJM789	L058	2838.71	08_R	456993	1	0
W303xYJM789	L058	2838.71	09_L	355680	2	0
W303xYJM789	L058	2838.71	09_R	84208	0	0
W303xYJM789	L058	2838.71	10_L	436375	0	0
W303xYJM789	L058	2838.71	10_R	309376	0	0
W303xYJM789	L058	2838.71	11_L	440195	0	0
W303xYJM789	L058	2838.71	11_R	226621	0	0
W303xYJM789	L058	2838.71	12_L	150895	0	0
W303xYJM789	L058	2838.71	12_R	927282	0	0
W303xYJM789	L058	2838.71	13_L	268085	0	0
W303xYJM789	L058	2838.71	13_R	656346	0	0
W303xYJM789	L058	2838.71	14_L	628810	2	0
W303xYJM789	L058	2838.71	14_R	155523	0	0
W303xYJM789	L058	2838.71	15_L	326650	0	0
W303xYJM789	L058	2838.71	15_R	764641	0	0
W303xYJM789	L058	2838.71	16_L	556010	1	0
W303xYJM789	L058	2838.71	16_R	392056	1	0
W303xYJM789	L060	2838.71	01_L	151515	0	0
W303xYJM789	L060	2838.71	01_R	78703	0	1
W303xYJM789	L060	2838.71	02_L	238255	0	0
W303xYJM789	L060	2838.71	02_R	574929	0	0
W303xYJM789	L060	2838.71	03_L	114435	0	1
W303xYJM789	L060	2838.71	03_R	202185	0	1
W303xYJM789	L060	2838.71	04_L	449760	0	0
W303xYJM789	L060	2838.71	04_R	1082173	1	0
W303xYJM789	L060	2838.71	05_L	152040	0	0
W303xYJM789	L060	2838.71	05_R	424834	0	0
W303xYJM789	L060	2838.71	06_L	148560	1	0
W303xYJM789	L060	2838.71	06_R	121601	0	0
W303xYJM789	L060	2838.71	07_L	496985	0	1
W303xYJM789	L060	2838.71	07_R	593955	0	1
W303xYJM789	L060	2838.71	08_L	105650	0	0
W303xYJM789	L060	2838.71	08_R	456993	0	0
W303xYJM789	L060	2838.71	09_L	355680	0	0
W303xYJM789	L060	2838.71	09_R	84208	0	0
W303xYJM789	L060	2838.71	10_L	436375	1	0
W303xYJM789	L060	2838.71	10_R	309376	2	0
W303xYJM789	L060	2838.71	11_L	440195	1	0
W303xYJM789	L060	2838.71	11_R	226621	0	0
W303xYJM789	L060	2838.71	12_L	150895	0	0
W303xYJM789	L060	2838.71	12_R	927282	0	0
W303xYJM789	L060	2838.71	13_L	268085	0	0
W303xYJM789	L060	2838.71	13_R	656346	0	0
W303xYJM789	L060	2838.71	14_L	628810	0	0
W303xYJM789	L060	2838.71	14_R	155523	0	0
W303xYJM789	L060	2838.71	15_L	326650	0	0
W303xYJM789	L060	2838.71	15_R	764641	1	0
W303xYJM789	L060	2838.71	16_L	556010	0	0
W303xYJM789	L060	2838.71	16_R	392056	0	0
W303xYJM789	L061	2838.71	01_L	151515	0	0
W303xYJM789	L061	2838.71	01_R	78703	0	0
W303xYJM789	L061	2838.71	02_L	238255	0	0
W303xYJM789	L061	2838.71	02_R	574929	0	0
W303xYJM789	L061	2838.71	03_L	114435	0	0
W303xYJM789	L061	2838.71	03_R	202185	0	0
W303xYJM789	L061	2838.71	04_L	449760	0	0
W303xYJM789	L061	2838.71	04_R	1082173	2	0
W303xYJM789	L061	2838.71	05_L	152040	1	0
W303xYJM789	L061	2838.71	05_R	424834	0	0
W303xYJM789	L061	2838.71	06_L	148560	0	0
W303xYJM789	L061	2838.71	06_R	121601	0	0
W303xYJM789	L061	2838.71	07_L	496985	0	0
W303xYJM789	L061	2838.71	07_R	593955	0	1
W303xYJM789	L061	2838.71	08_L	105650	0	0
W303xYJM789	L061	2838.71	08_R	456993	0	0
W303xYJM789	L061	2838.71	09_L	355680	0	0
W303xYJM789	L061	2838.71	09_R	84208	0	0
W303xYJM789	L061	2838.71	10_L	436375	0	0
W303xYJM789	L061	2838.71	10_R	309376	1	0
W303xYJM789	L061	2838.71	11_L	440195	0	0
W303xYJM789	L061	2838.71	11_R	226621	0	0
W303xYJM789	L061	2838.71	12_L	150895	0	0
W303xYJM789	L061	2838.71	12_R	927282	0	0
W303xYJM789	L061	2838.71	13_L	268085	0	0
W303xYJM789	L061	2838.71	13_R	656346	0	1
W303xYJM789	L061	2838.71	14_L	628810	0	0
W303xYJM789	L061	2838.71	14_R	155523	0	1
W303xYJM789	L061	2838.71	15_L	326650	0	0
W303xYJM789	L061	2838.71	15_R	764641	1	0
W303xYJM789	L061	2838.71	16_L	556010	0	1
W303xYJM789	L061	2838.71	16_R	392056	0	0
W303xYJM789	L066	2838.71	01_L	151515	0	0
W303xYJM789	L066	2838.71	01_R	78703	0	0
W303xYJM789	L066	2838.71	02_L	238255	0	0
W303xYJM789	L066	2838.71	02_R	574929	1	0
W303xYJM789	L066	2838.71	03_L	114435	0	0
W303xYJM789	L066	2838.71	03_R	202185	0	1
W303xYJM789	L066	2838.71	04_L	449760	0	0
W303xYJM789	L066	2838.71	04_R	1082173	0	0
W303xYJM789	L066	2838.71	05_L	152040	0	0
W303xYJM789	L066	2838.71	05_R	424834	2	1
W303xYJM789	L066	2838.71	06_L	148560	0	0
W303xYJM789	L066	2838.71	06_R	121601	0	0
W303xYJM789	L066	2838.71	07_L	496985	0	0
W303xYJM789	L066	2838.71	07_R	593955	1	0
W303xYJM789	L066	2838.71	08_L	105650	0	0
W303xYJM789	L066	2838.71	08_R	456993	0	0
W303xYJM789	L066	2838.71	09_L	355680	1	0
W303xYJM789	L066	2838.71	09_R	84208	0	1
W303xYJM789	L066	2838.71	10_L	436375	1	0
W303xYJM789	L066	2838.71	10_R	309376	0	0
W303xYJM789	L066	2838.71	11_L	440195	1	1
W303xYJM789	L066	2838.71	11_R	226621	1	0
W303xYJM789	L066	2838.71	12_L	150895	0	0
W303xYJM789	L066	2838.71	12_R	927282	1	0
W303xYJM789	L066	2838.71	13_L	268085	0	0
W303xYJM789	L066	2838.71	13_R	656346	0	0
W303xYJM789	L066	2838.71	14_L	628810	0	0
W303xYJM789	L066	2838.71	14_R	155523	1	0
W303xYJM789	L066	2838.71	15_L	326650	1	0
W303xYJM789	L066	2838.71	15_R	764641	0	0
W303xYJM789	L066	2838.71	16_L	556010	0	0
W303xYJM789	L066	2838.71	16_R	392056	0	0
W303xYJM789	L068	2838.71	01_L	151515	0	0
W303xYJM789	L068	2838.71	01_R	78703	0	0
W303xYJM789	L068	2838.71	02_L	238255	1	0
W303xYJM789	L068	2838.71	02_R	574929	1	0
W303xYJM789	L068	2838.71	03_L	114435	0	0
W303xYJM789	L068	2838.71	03_R	202185	1	0
W303xYJM789	L068	2838.71	04_L	449760	0	0
W303xYJM789	L068	2838.71	04_R	1082173	1	0
W303xYJM789	L068	2838.71	05_L	152040	0	0
W303xYJM789	L068	2838.71	05_R	424834	1	0
W303xYJM789	L068	2838.71	06_L	148560	1	0
W303xYJM789	L068	2838.71	06_R	121601	0	0
W303xYJM789	L068	2838.71	07_L	496985	0	0
W303xYJM789	L068	2838.71	07_R	593955	1	0
W303xYJM789	L068	2838.71	08_L	105650	0	0
W303xYJM789	L068	2838.71	08_R	456993	0	0
W303xYJM789	L068	2838.71	09_L	355680	0	0
W303xYJM789	L068	2838.71	09_R	84208	0	0
W303xYJM789	L068	2838.71	10_L	436375	0	0
W303xYJM789	L068	2838.71	10_R	309376	0	0
W303xYJM789	L068	2838.71	11_L	440195	0	0
W303xYJM789	L068	2838.71	11_R	226621	0	0
W303xYJM789	L068	2838.71	12_L	150895	0	0
W303xYJM789	L068	2838.71	12_R	927282	2	0
W303xYJM789	L068	2838.71	13_L	268085	0	0
W303xYJM789	L068	2838.71	13_R	656346	0	0
W303xYJM789	L068	2838.71	14_L	628810	1	0
W303xYJM789	L068	2838.71	14_R	155523	0	0
W303xYJM789	L068	2838.71	15_L	326650	1	0
W303xYJM789	L068	2838.71	15_R	764641	1	0
W303xYJM789	L068	2838.71	16_L	556010	1	0
W303xYJM789	L068	2838.71	16_R	392056	1	1
W303xYJM789	L070	2838.71	01_L	151515	0	0
W303xYJM789	L070	2838.71	01_R	78703	0	0
W303xYJM789	L070	2838.71	02_L	238255	0	0
W303xYJM789	L070	2838.71	02_R	574929	1	0
W303xYJM789	L070	2838.71	03_L	114435	0	0
W303xYJM789	L070	2838.71	03_R	202185	0	0
W303xYJM789	L070	2838.71	04_L	449760	0	1
W303xYJM789	L070	2838.71	04_R	1082173	0	0
W303xYJM789	L070	2838.71	05_L	152040	0	0
W303xYJM789	L070	2838.71	05_R	424834	0	0
W303xYJM789	L070	2838.71	06_L	148560	0	0
W303xYJM789	L070	2838.71	06_R	121601	0	0
W303xYJM789	L070	2838.71	07_L	496985	1	0
W303xYJM789	L070	2838.71	07_R	593955	0	0
W303xYJM789	L070	2838.71	08_L	105650	0	0
W303xYJM789	L070	2838.71	08_R	456993	1	0
W303xYJM789	L070	2838.71	09_L	355680	0	0
W303xYJM789	L070	2838.71	09_R	84208	0	0
W303xYJM789	L070	2838.71	10_L	436375	0	0
W303xYJM789	L070	2838.71	10_R	309376	0	0
W303xYJM789	L070	2838.71	11_L	440195	3	0
W303xYJM789	L070	2838.71	11_R	226621	0	0
W303xYJM789	L070	2838.71	12_L	150895	1	0
W303xYJM789	L070	2838.71	12_R	927282	1	1
W303xYJM789	L070	2838.71	13_L	268085	0	0
W303xYJM789	L070	2838.71	13_R	656346	0	0
W303xYJM789	L070	2838.71	14_L	628810	1	0
W303xYJM789	L070	2838.71	14_R	155523	0	0
W303xYJM789	L070	2838.71	15_L	326650	0	0
W303xYJM789	L070	2838.71	15_R	764641	1	0
W303xYJM789	L070	2838.71	16_L	556010	0	0
W303xYJM789	L070	2838.71	16_R	392056	1	0
W303xYJM789	L071	2838.71	01_L	151515	0	0
W303xYJM789	L071	2838.71	01_R	78703	0	0
W303xYJM789	L071	2838.71	02_L	238255	0	0
W303xYJM789	L071	2838.71	02_R	574929	2	0
W303xYJM789	L071	2838.71	03_L	114435	0	0
W303xYJM789	L071	2838.71	03_R	202185	0	0
W303xYJM789	L071	2838.71	04_L	449760	1	0
W303xYJM789	L071	2838.71	04_R	1082173	0	1
W303xYJM789	L071	2838.71	05_L	152040	1	0
W303xYJM789	L071	2838.71	05_R	424834	0	0
W303xYJM789	L071	2838.71	06_L	148560	0	0
W303xYJM789	L071	2838.71	06_R	121601	0	0
W303xYJM789	L071	2838.71	07_L	496985	1	1
W303xYJM789	L071	2838.71	07_R	593955	0	1
W303xYJM789	L071	2838.71	08_L	105650	0	0
W303xYJM789	L071	2838.71	08_R	456993	1	0
W303xYJM789	L071	2838.71	09_L	355680	1	0
W303xYJM789	L071	2838.71	09_R	84208	0	0
W303xYJM789	L071	2838.71	10_L	436375	0	0
W303xYJM789	L071	2838.71	10_R	309376	0	0
W303xYJM789	L071	2838.71	11_L	440195	1	0
W303xYJM789	L071	2838.71	11_R	226621	0	0
W303xYJM789	L071	2838.71	12_L	150895	0	0
W303xYJM789	L071	2838.71	12_R	927282	0	1
W303xYJM789	L071	2838.71	13_L	268085	1	0
W303xYJM789	L071	2838.71	13_R	656346	0	0
W303xYJM789	L071	2838.71	14_L	628810	0	0
W303xYJM789	L071	2838.71	14_R	155523	0	0
W303xYJM789	L071	2838.71	15_L	326650	0	0
W303xYJM789	L071	2838.71	15_R	764641	1	0
W303xYJM789	L071	2838.71	16_L	556010	0	0
W303xYJM789	L071	2838.71	16_R	392056	1	0
W303xYJM789	L076	2838.71	01_L	151515	0	0
W303xYJM789	L076	2838.71	01_R	78703	0	0
W303xYJM789	L076	2838.71	02_L	238255	1	0
W303xYJM789	L076	2838.71	02_R	574929	0	0
W303xYJM789	L076	2838.71	03_L	114435	0	0
W303xYJM789	L076	2838.71	03_R	202185	1	0
W303xYJM789	L076	2838.71	04_L	449760	1	0
W303xYJM789	L076	2838.71	04_R	1082173	0	1
W303xYJM789	L076	2838.71	05_L	152040	0	0
W303xYJM789	L076	2838.71	05_R	424834	1	0
W303xYJM789	L076	2838.71	06_L	148560	0	0
W303xYJM789	L076	2838.71	06_R	121601	0	0
W303xYJM789	L076	2838.71	07_L	496985	0	0
W303xYJM789	L076	2838.71	07_R	593955	0	0
W303xYJM789	L076	2838.71	08_L	105650	0	1
W303xYJM789	L076	2838.71	08_R	456993	1	0
W303xYJM789	L076	2838.71	09_L	355680	0	0
W303xYJM789	L076	2838.71	09_R	84208	1	0
W303xYJM789	L076	2838.71	10_L	436375	1	0
W303xYJM789	L076	2838.71	10_R	309376	0	0
W303xYJM789	L076	2838.71	11_L	440195	0	0
W303xYJM789	L076	2838.71	11_R	226621	1	0
W303xYJM789	L076	2838.71	12_L	150895	0	0
W303xYJM789	L076	2838.71	12_R	927282	2	0
W303xYJM789	L076	2838.71	13_L	268085	0	0
W303xYJM789	L076	2838.71	13_R	656346	0	0
W303xYJM789	L076	2838.71	14_L	628810	0	1
W303xYJM789	L076	2838.71	14_R	155523	0	0
W303xYJM789	L076	2838.71	15_L	326650	0	0
W303xYJM789	L076	2838.71	15_R	764641	0	1
W303xYJM789	L076	2838.71	16_L	556010	1	1
W303xYJM789	L076	2838.71	16_R	392056	0	0
W303xYJM789	L078	2838.71	01_L	151515	0	0
W303xYJM789	L078	2838.71	01_R	78703	0	0
W303xYJM789	L078	2838.71	02_L	238255	0	0
W303xYJM789	L078	2838.71	02_R	574929	0	0
W303xYJM789	L078	2838.71	03_L	114435	0	0
W303xYJM789	L078	2838.71	03_R	202185	0	0
W303xYJM789	L078	2838.71	04_L	449760	1	0
W303xYJM789	L078	2838.71	04_R	1082173	3	0
W303xYJM789	L078	2838.71	05_L	152040	1	0
W303xYJM789	L078	2838.71	05_R	424834	0	0
W303xYJM789	L078	2838.71	06_L	148560	0	0
W303xYJM789	L078	2838.71	06_R	121601	0	0
W303xYJM789	L078	2838.71	07_L	496985	2	1
W303xYJM789	L078	2838.71	07_R	593955	0	0
W303xYJM789	L078	2838.71	08_L	105650	1	0
W303xYJM789	L078	2838.71	08_R	456993	1	0
W303xYJM789	L078	2838.71	09_L	355680	0	0
W303xYJM789	L078	2838.71	09_R	84208	0	0
W303xYJM789	L078	2838.71	10_L	436375	1	0
W303xYJM789	L078	2838.71	10_R	309376	0	1
W303xYJM789	L078	2838.71	11_L	440195	0	0
W303xYJM789	L078	2838.71	11_R	226621	0	0
W303xYJM789	L078	2838.71	12_L	150895	0	0
W303xYJM789	L078	2838.71	12_R	927282	1	0
W303xYJM789	L078	2838.71	13_L	268085	0	0
W303xYJM789	L078	2838.71	13_R	656346	1	0
W303xYJM789	L078	2838.71	14_L	628810	0	0
W303xYJM789	L078	2838.71	14_R	155523	0	0
W303xYJM789	L078	2838.71	15_L	326650	0	0
W303xYJM789	L078	2838.71	15_R	764641	0	0
W303xYJM789	L078	2838.71	16_L	556010	0	0
W303xYJM789	L078	2838.71	16_R	392056	0	1
W303xYJM789	L080	2838.71	01_L	151515	0	0
W303xYJM789	L080	2838.71	01_R	78703	0	0
W303xYJM789	L080	2838.71	02_L	238255	0	0
W303xYJM789	L080	2838.71	02_R	574929	0	1
W303xYJM789	L080	2838.71	03_L	114435	0	0
W303xYJM789	L080	2838.71	03_R	202185	2	0
W303xYJM789	L080	2838.71	04_L	449760	0	0
W303xYJM789	L080	2838.71	04_R	1082173	2	0
W303xYJM789	L080	2838.71	05_L	152040	0	0
W303xYJM789	L080	2838.71	05_R	424834	0	0
W303xYJM789	L080	2838.71	06_L	148560	1	0
W303xYJM789	L080	2838.71	06_R	121601	1	0
W303xYJM789	L080	2838.71	07_L	496985	1	1
W303xYJM789	L080	2838.71	07_R	593955	0	0
W303xYJM789	L080	2838.71	08_L	105650	1	1
W303xYJM789	L080	2838.71	08_R	456993	0	0
W303xYJM789	L080	2838.71	09_L	355680	0	0
W303xYJM789	L080	2838.71	09_R	84208	0	0
W303xYJM789	L080	2838.71	10_L	436375	0	0
W303xYJM789	L080	2838.71	10_R	309376	0	0
W303xYJM789	L080	2838.71	11_L	440195	0	0
W303xYJM789	L080	2838.71	11_R	226621	0	0
W303xYJM789	L080	2838.71	12_L	150895	0	0
W303xYJM789	L080	2838.71	12_R	927282	0	1
W303xYJM789	L080	2838.71	13_L	268085	1	0
W303xYJM789	L080	2838.71	13_R	656346	0	0
W303xYJM789	L080	2838.71	14_L	628810	0	1
W303xYJM789	L080	2838.71	14_R	155523	0	0
W303xYJM789	L080	2838.71	15_L	326650	1	0
W303xYJM789	L080	2838.71	15_R	764641	1	0
W303xYJM789	L080	2838.71	16_L	556010	1	1
W303xYJM789	L080	2838.71	16_R	392056	0	0
W303xYJM789	L081	2838.71	01_L	151515	0	1
W303xYJM789	L081	2838.71	01_R	78703	0	0
W303xYJM789	L081	2838.71	02_L	238255	0	0
W303xYJM789	L081	2838.71	02_R	574929	0	0
W303xYJM789	L081	2838.71	03_L	114435	0	0
W303xYJM789	L081	2838.71	03_R	202185	0	0
W303xYJM789	L081	2838.71	04_L	449760	0	0
W303xYJM789	L081	2838.71	04_R	1082173	1	0
W303xYJM789	L081	2838.71	05_L	152040	0	0
W303xYJM789	L081	2838.71	05_R	424834	1	0
W303xYJM789	L081	2838.71	06_L	148560	0	0
W303xYJM789	L081	2838.71	06_R	121601	0	0
W303xYJM789	L081	2838.71	07_L	496985	0	0
W303xYJM789	L081	2838.71	07_R	593955	1	0
W303xYJM789	L081	2838.71	08_L	105650	0	0
W303xYJM789	L081	2838.71	08_R	456993	1	0
W303xYJM789	L081	2838.71	09_L	355680	0	0
W303xYJM789	L081	2838.71	09_R	84208	0	0
W303xYJM789	L081	2838.71	10_L	436375	0	1
W303xYJM789	L081	2838.71	10_R	309376	0	0
W303xYJM789	L081	2838.71	11_L	440195	0	0
W303xYJM789	L081	2838.71	11_R	226621	1	0
W303xYJM789	L081	2838.71	12_L	150895	0	0
W303xYJM789	L081	2838.71	12_R	927282	0	0
W303xYJM789	L081	2838.71	13_L	268085	2	1
W303xYJM789	L081	2838.71	13_R	656346	0	0
W303xYJM789	L081	2838.71	14_L	628810	1	0
W303xYJM789	L081	2838.71	14_R	155523	0	0
W303xYJM789	L081	2838.71	15_L	326650	0	0
W303xYJM789	L081	2838.71	15_R	764641	0	0
W303xYJM789	L081	2838.71	16_L	556010	2	0
W303xYJM789	L081	2838.71	16_R	392056	1	0
W303xYJM789	L083	2838.71	01_L	151515	0	0
W303xYJM789	L083	2838.71	01_R	78703	0	1
W303xYJM789	L083	2838.71	02_L	238255	0	0
W303xYJM789	L083	2838.71	02_R	574929	1	0
W303xYJM789	L083	2838.71	03_L	114435	0	0
W303xYJM789	L083	2838.71	03_R	202185	0	0
W303xYJM789	L083	2838.71	04_L	449760	1	0
W303xYJM789	L083	2838.71	04_R	1082173	1	1
W303xYJM789	L083	2838.71	05_L	152040	0	0
W303xYJM789	L083	2838.71	05_R	424834	0	0
W303xYJM789	L083	2838.71	06_L	148560	0	0
W303xYJM789	L083	2838.71	06_R	121601	0	0
W303xYJM789	L083	2838.71	07_L	496985	2	0
W303xYJM789	L083	2838.71	07_R	593955	0	0
W303xYJM789	L083	2838.71	08_L	105650	0	0
W303xYJM789	L083	2838.71	08_R	456993	1	0
W303xYJM789	L083	2838.71	09_L	355680	0	0
W303xYJM789	L083	2838.71	09_R	84208	1	0
W303xYJM789	L083	2838.71	10_L	436375	0	0
W303xYJM789	L083	2838.71	10_R	309376	0	0
W303xYJM789	L083	2838.71	11_L	440195	0	0
W303xYJM789	L083	2838.71	11_R	226621	0	0
W303xYJM789	L083	2838.71	12_L	150895	0	1
W303xYJM789	L083	2838.71	12_R	927282	0	0
W303xYJM789	L083	2838.71	13_L	268085	0	0
W303xYJM789	L083	2838.71	13_R	656346	0	0
W303xYJM789	L083	2838.71	14_L	628810	0	1
W303xYJM789	L083	2838.71	14_R	155523	0	0
W303xYJM789	L083	2838.71	15_L	326650	0	1
W303xYJM789	L083	2838.71	15_R	764641	4	0
W303xYJM789	L083	2838.71	16_L	556010	0	1
W303xYJM789	L083	2838.71	16_R	392056	0	0
W303xYJM789	L086	2838.71	01_L	151515	0	0
W303xYJM789	L086	2838.71	01_R	78703	0	0
W303xYJM789	L086	2838.71	02_L	238255	0	0
W303xYJM789	L086	2838.71	02_R	574929	0	1
W303xYJM789	L086	2838.71	03_L	114435	0	0
W303xYJM789	L086	2838.71	03_R	202185	0	0
W303xYJM789	L086	2838.71	04_L	449760	1	0
W303xYJM789	L086	2838.71	04_R	1082173	0	0
W303xYJM789	L086	2838.71	05_L	152040	0	0
W303xYJM789	L086	2838.71	05_R	424834	0	1
W303xYJM789	L086	2838.71	06_L	148560	0	1
W303xYJM789	L086	2838.71	06_R	121601	0	0
W303xYJM789	L086	2838.71	07_L	496985	0	1
W303xYJM789	L086	2838.71	07_R	593955	0	0
W303xYJM789	L086	2838.71	08_L	105650	0	0
W303xYJM789	L086	2838.71	08_R	456993	0	0
W303xYJM789	L086	2838.71	09_L	355680	0	0
W303xYJM789	L086	2838.71	09_R	84208	0	0
W303xYJM789	L086	2838.71	10_L	436375	0	1
W303xYJM789	L086	2838.71	10_R	309376	2	0
W303xYJM789	L086	2838.71	11_L	440195	0	0
W303xYJM789	L086	2838.71	11_R	226621	0	0
W303xYJM789	L086	2838.71	12_L	150895	0	0
W303xYJM789	L086	2838.71	12_R	927282	1	0
W303xYJM789	L086	2838.71	13_L	268085	0	0
W303xYJM789	L086	2838.71	13_R	656346	0	1
W303xYJM789	L086	2838.71	14_L	628810	1	0
W303xYJM789	L086	2838.71	14_R	155523	0	0
W303xYJM789	L086	2838.71	15_L	326650	0	0
W303xYJM789	L086	2838.71	15_R	764641	0	1
W303xYJM789	L086	2838.71	16_L	556010	1	0
W303xYJM789	L086	2838.71	16_R	392056	0	0
W303xYJM789	L088	2838.71	01_L	151515	0	0
W303xYJM789	L088	2838.71	01_R	78703	0	0
W303xYJM789	L088	2838.71	02_L	238255	0	0
W303xYJM789	L088	2838.71	02_R	574929	0	0
W303xYJM789	L088	2838.71	03_L	114435	0	0
W303xYJM789	L088	2838.71	03_R	202185	1	0
W303xYJM789	L088	2838.71	04_L	449760	0	0
W303xYJM789	L088	2838.71	04_R	1082173	1	1
W303xYJM789	L088	2838.71	05_L	152040	0	0
W303xYJM789	L088	2838.71	05_R	424834	1	0
W303xYJM789	L088	2838.71	06_L	148560	2	0
W303xYJM789	L088	2838.71	06_R	121601	0	1
W303xYJM789	L088	2838.71	07_L	496985	1	1
W303xYJM789	L088	2838.71	07_R	593955	0	0
W303xYJM789	L088	2838.71	08_L	105650	0	1
[truncated: 11,569 more rows]

## Sheet: Table S5. ANOVA_model_selection
Model comparison	LLR Stat	df	P
iLOH
Full vs Arm	184.1	1	6.13e-42
Arm vs Hybrid-slopes	48.1	1	3.99e-12
tLOH
Full vs Hybrid-slopes	0	2	1
Hybrid-Arm vs Null	0	1	1
Hybrid-slopes vs One-slope	193.1	11	2.02e-35

## Sheet: Table S6. GLMM_parameters
Hybrid	Th, ×1000 gen	Parameter	iLOH	tLOH
		μ	0.02	0.021
ABSxBKL	2.45	α1	0.174	0.013
W303xYJM789	2.84	α2	0.264	0.067
ACKxCMQ	2.39	α3	0.713	0.094
BAMxCPG	2.45	α4	0.739	0.048
BYxRM	0.8	α5	0.474	0.153
S288CxRM	2	α6	0.732	0.027
ABPxBFQ	1.84	α7	1.47	0.061
ACGxBAK	1.84	α8	3.461	0.103
BAPxBAN	1.86	α9	4.573	0.326
ACDxAKQ	1.78	α10	8.081	0.076
BTIxABA	1.77	α11	9.2	0.156
CGDxAKE	1.77	α12	12.866	0.068
		σFC	0.095	–
		σSC	0.141	–

## Sheet: Table S7. Clone_inclusion_our_d
Founder Strain	Ancestor	End-point clone ID	Included / reason for exclusion
Control	N_A00	N_A01	Excluded (low coverage)
Control	N_A00	N_A02	Included
Control	N_A00	N_A03	Included
Control	N_A00	N_A04	Included
Control	N_A00	N_A05	Included
Control	N_A00	N_A06	Included
Control	N_A00	N_A07	Included
Control	N_A00	N_A08	Included
Control	N_A00	N_A09	Included
Control	N_A00	N_A10	Included
Control	N_A00	N_A11	Included
Control	N_A00	N_A12	Included
Control	N_B00	N_B01	Excluded (low coverage)
Control	N_B00	N_B02	Excluded (low coverage)
Control	N_B00	N_B03	Included
Control	N_B00	N_B04	Included
Control	N_B00	N_B05	Included
Control	N_B00	N_B06	Included
Control	N_B00	N_B07	Included
Control	N_B00	N_B08	Excluded (possible contamination)
Control	N_B00	N_B09	Excluded (low coverage)
Control	N_B00	N_B10	Excluded (low coverage)
Control	N_B00	N_B11	Included
Control	N_B00	N_B12	Excluded (possible contamination)
Control	N_C00	N_C01	Included
Control	N_C00	N_C02	Included
Control	N_C00	N_C03	Excluded (low coverage)
Control	N_C00	N_C04	Included
Control	N_C00	N_C05	Included
Control	N_C00	N_C06	Included
Control	N_C00	N_C07	Included
Control	N_C00	N_C08	Included
Control	N_C00	N_C09	Included
Control	N_C00	N_C10	Included
Control	N_C00	N_C11	Included
Control	N_C00	N_C12	Included
Control	N_D00	N_D01	Included
Control	N_D00	N_D02	Included
Control	N_D00	N_D03	Included
Control	N_D00	N_D04	Included
Control	N_D00	N_D05	Included
Control	N_D00	N_D06	Included
Control	N_D00	N_D07	Included
Control	N_D00	N_D08	Excluded (possible contamination)
Control	N_D00	N_D09	Included
Control	N_D00	N_D10	Excluded (possible contamination)
Control	N_D00	N_D11	Included
Control	N_D00	N_D12	Included
Control	N_E00	N_E01	Included
Control	N_E00	N_E02	Included
Control	N_E00	N_E03	Included
Control	N_E00	N_E04	Included
Control	N_E00	N_E05	Included
Control	N_E00	N_E06	Included
Control	N_E00	N_E07	Included
Control	N_E00	N_E08	Included
Control	N_E00	N_E09	Excluded (possible contamination)
Control	N_E00	N_E10	Excluded (possible contamination)
Control	N_E00	N_E11	Included
Control	N_E00	N_E12	Included
Control	N_F00	N_F01	Excluded (ancestor sequencing failed)
Control	N_F00	N_F02	Excluded (ancestor sequencing failed)
Control	N_F00	N_F03	Excluded (ancestor sequencing failed)
Control	N_F00	N_F04	Excluded (ancestor sequencing failed)
Control	N_F00	N_F05	Excluded (ancestor sequencing failed)
Control	N_F00	N_F06	Excluded (ancestor sequencing failed)
Control	N_F00	N_F07	Excluded (ancestor sequencing failed)
Control	N_F00	N_F08	Excluded (ancestor sequencing failed)
Control	N_F00	N_F09	Excluded (ancestor sequencing failed)
Control	N_F00	N_F10	Excluded (ancestor sequencing failed)
Control	N_F00	N_F11	Excluded (ancestor sequencing failed)
Control	N_F00	N_F12	Excluded (ancestor sequencing failed)
Control	N_G00	N_G01	Included
Control	N_G00	N_G02	Included
Control	N_G00	N_G03	Excluded (possible contamination)
Control	N_G00	N_G04	Included
Control	N_G00	N_G05	Included
Control	N_G00	N_G06	Included
Control	N_G00	N_G07	Included
Control	N_G00	N_G08	Included
Control	N_G00	N_G09	Included
Control	N_G00	N_G10	Included
Control	N_G00	N_G11	Excluded (low coverage)
Control	N_G00	N_G12	Excluded (low coverage)
Control	N_H00	N_H01	Excluded (ancestor sequencing failed)
Control	N_H00	N_H02	Excluded (ancestor sequencing failed)
Control	N_H00	N_H03	Excluded (ancestor sequencing failed)
Control	N_H00	N_H04	Excluded (ancestor sequencing failed)
Control	N_H00	N_H05	Excluded (ancestor sequencing failed)
Control	N_H00	N_H06	Excluded (ancestor sequencing failed)
Control	N_H00	N_H07	Excluded (ancestor sequencing failed)
Control	N_H00	N_H08	Excluded (ancestor sequencing failed)
Control	N_H00	N_H09	Excluded (ancestor sequencing failed)
Control	N_H00	N_H10	Excluded (ancestor sequencing failed)
Control	N_H00	N_H11	Excluded (ancestor sequencing failed)
Cas9-only	H_A00	H_A01	Included
Cas9-only	H_A00	H_A02	Included
Cas9-only	H_A00	H_A03	Included
Cas9-only	H_A00	H_A04	Included
Cas9-only	H_A00	H_A05	Included
Cas9-only	H_A00	H_A06	Included
Cas9-only	H_A00	H_A07	Included
Cas9-only	H_A00	H_A08	Included
Cas9-only	H_A00	H_A09	Included
Cas9-only	H_A00	H_A10	Included
Cas9-only	H_A00	H_A11	Included
Cas9-only	H_A00	H_A12	Included
Cas9-only	H_B00	H_B01	Included
Cas9-only	H_B00	H_B02	Included
Cas9-only	H_B00	H_B03	Included
Cas9-only	H_B00	H_B04	Included
Cas9-only	H_B00	H_B05	Included
Cas9-only	H_B00	H_B06	Included
Cas9-only	H_B00	H_B07	Included
Cas9-only	H_B00	H_B08	Included
Cas9-only	H_B00	H_B09	Included
Cas9-only	H_B00	H_B10	Included
Cas9-only	H_B00	H_B11	Included
Cas9-only	H_B00	H_B12	Excluded (low coverage)
Cas9-only	H_C00	H_C01	Included
Cas9-only	H_C00	H_C02	Included
Cas9-only	H_C00	H_C03	Included
Cas9-only	H_C00	H_C04	Included
Cas9-only	H_C00	H_C05	Included
Cas9-only	H_C00	H_C06	Included
Cas9-only	H_C00	H_C07	Included
Cas9-only	H_C00	H_C08	Included
Cas9-only	H_C00	H_C09	Included
Cas9-only	H_C00	H_C10	Included
Cas9-only	H_C00	H_C11	Included
Cas9-only	H_C00	H_C12	Included
Cas9-only	H_D00	H_D01	Included
Cas9-only	H_D00	H_D02	Included
Cas9-only	H_D00	H_D03	Included
Cas9-only	H_D00	H_D04	Included
Cas9-only	H_D00	H_D05	Excluded (possible contamination)
Cas9-only	H_D00	H_D06	Included
Cas9-only	H_D00	H_D07	Included
Cas9-only	H_D00	H_D08	Included
Cas9-only	H_D00	H_D09	Included
Cas9-only	H_D00	H_D10	Included
Cas9-only	H_D00	H_D11	Excluded (low coverage)
Cas9-only	H_D00	H_D12	Excluded (low coverage)
Cas9-only	H_E00	H_E01	Included
Cas9-only	H_E00	H_E02	Included
Cas9-only	H_E00	H_E03	Excluded (possible contamination)
Cas9-only	H_E00	H_E04	Included
Cas9-only	H_E00	H_E05	Included
Cas9-only	H_E00	H_E06	Included
Cas9-only	H_E00	H_E07	Included
Cas9-only	H_E00	H_E08	Included
Cas9-only	H_E00	H_E09	Included
Cas9-only	H_E00	H_E10	Included
Cas9-only	H_E00	H_E11	Included
Cas9-only	H_E00	H_E12	Included
Cas9-only	H_F00	H_F01	Excluded (ancestor sequencing failed)
Cas9-only	H_F00	H_F02	Excluded (ancestor sequencing failed)
Cas9-only	H_F00	H_F03	Excluded (ancestor sequencing failed)
Cas9-only	H_F00	H_F04	Excluded (ancestor sequencing failed)
Cas9-only	H_F00	H_F05	Excluded (ancestor sequencing failed)
Cas9-only	H_F00	H_F06	Excluded (ancestor sequencing failed)
Cas9-only	H_F00	H_F07	Excluded (ancestor sequencing failed)
Cas9-only	H_F00	H_F08	Excluded (ancestor sequencing failed)
Cas9-only	H_F00	H_F09	Excluded (ancestor sequencing failed)
Cas9-only	H_F00	H_F10	Excluded (ancestor sequencing failed)
Cas9-only	H_F00	H_F11	Excluded (ancestor sequencing failed)
Cas9-only	H_F00	H_F12	Excluded (ancestor sequencing failed)
Cas9-only	H_G00	H_G01	Included
Cas9-only	H_G00	H_G02	Included
Cas9-only	H_G00	H_G03	Included
Cas9-only	H_G00	H_G04	Included
Cas9-only	H_G00	H_G05	Excluded (possible contamination)
Cas9-only	H_G00	H_G06	Included
Cas9-only	H_G00	H_G07	Excluded (possible contamination)
Cas9-only	H_G00	H_G08	Included
Cas9-only	H_G00	H_G09	Included
Cas9-only	H_G00	H_G10	Included
Cas9-only	H_G00	H_G11	Included
Cas9-only	H_G00	H_G12	Included
Cas9-only	H_H00	H_H01	Excluded (ancestor sequencing failed)
Cas9-only	H_H00	H_H02	Excluded (ancestor sequencing failed)
Cas9-only	H_H00	H_H03	Excluded (ancestor sequencing failed)
Cas9-only	H_H00	H_H04	Excluded (ancestor sequencing failed)
Cas9-only	H_H00	H_H05	Excluded (ancestor sequencing failed)
Cas9-only	H_H00	H_H06	Excluded (ancestor sequencing failed)
Cas9-only	H_H00	H_H07	Excluded (ancestor sequencing failed)
Cas9-only	H_H00	H_H08	Excluded (ancestor sequencing failed)
Cas9-only	H_H00	H_H09	Excluded (ancestor sequencing failed)
Cas9-only	H_H00	H_H10	Excluded (ancestor sequencing failed)
Cas9-only	H_H00	H_H11	Excluded (ancestor sequencing failed)
Gene-drive	F_A00	F_A01	Included
Gene-drive	F_A00	F_A02	Included
Gene-drive	F_A00	F_A03	Included
Gene-drive	F_A00	F_A04	Included
Gene-drive	F_A00	F_A05	Included
Gene-drive	F_A00	F_A06	Included
Gene-drive	F_A00	F_A07	Included
Gene-drive	F_A00	F_A08	Included
Gene-drive	F_A00	F_A09	Included
Gene-drive	F_A00	F_A10	Included
Gene-drive	F_A00	F_A11	Included
Gene-drive	F_A00	F_A12	Included
Gene-drive	F_A00	F_A13	Included
Gene-drive	F_A00	F_A14	Included
Gene-drive	F_B00	F_B01	Excluded (ancestor triploid)
Gene-drive	F_B00	F_B02	Excluded (ancestor triploid)
Gene-drive	F_B00	F_B03	Excluded (ancestor triploid)
Gene-drive	F_B00	F_B04	Excluded (ancestor triploid)
Gene-drive	F_B00	F_B05	Excluded (ancestor triploid)
Gene-drive	F_B00	F_B06	Excluded (ancestor triploid)
Gene-drive	F_B00	F_B07	Excluded (ancestor triploid)
Gene-drive	F_B00	F_B08	Excluded (ancestor triploid)
Gene-drive	F_B00	F_B09	Excluded (ancestor triploid)
Gene-drive	F_B00	F_B10	Excluded (ancestor triploid)
Gene-drive	F_B00	F_B11	Excluded (ancestor triploid)
Gene-drive	F_B00	F_B12	Excluded (ancestor triploid)
Gene-drive	F_B00	F_B13	Excluded (ancestor triploid)
Gene-drive	F_B00	F_B14	Excluded (ancestor triploid)
Gene-drive	F_C00	F_C01	Included
Gene-drive	F_C00	F_C02	Included
Gene-drive	F_C00	F_C03	Included
Gene-drive	F_C00	F_C04	Included
Gene-drive	F_C00	F_C05	Included
Gene-drive	F_C00	F_C06	Included
Gene-drive	F_C00	F_C07	Included
Gene-drive	F_C00	F_C08	Included
Gene-drive	F_C00	F_C09	Included
Gene-drive	F_C00	F_C10	Included
Gene-drive	F_C00	F_C11	Included
Gene-drive	F_C00	F_C12	Included
Gene-drive	F_C00	F_C13	Included
Gene-drive	F_C00	F_C14	Included
Gene-drive	F_D00	F_D01	Excluded (ancestor sequencing failed)
Gene-drive	F_D00	F_D02	Excluded (ancestor sequencing failed)
Gene-drive	F_D00	F_D03	Excluded (ancestor sequencing failed)
Gene-drive	F_D00	F_D04	Excluded (ancestor sequencing failed)
Gene-drive	F_D00	F_D05	Excluded (ancestor sequencing failed)
Gene-drive	F_D00	F_D06	Excluded (ancestor sequencing failed)
Gene-drive	F_D00	F_D07	Excluded (ancestor sequencing failed)
Gene-drive	F_D00	F_D08	Excluded (ancestor sequencing failed)
Gene-drive	F_D00	F_D09	Excluded (ancestor sequencing failed)
Gene-drive	F_D00	F_D10	Excluded (ancestor sequencing failed)
Gene-drive	F_D00	F_D11	Excluded (ancestor sequencing failed)
Gene-drive	F_D00	F_D12	Excluded (ancestor sequencing failed)
Gene-drive	F_D00	F_D13	Excluded (ancestor sequencing failed)
Gene-drive	F_D00	F_D14	Excluded (ancestor sequencing failed)
Gene-drive	F_E00	F_E01	Excluded (ancestor triploid)
Gene-drive	F_E00	F_E02	Excluded (ancestor triploid)
Gene-drive	F_E00	F_E03	Excluded (ancestor triploid)
Gene-drive	F_E00	F_E04	Excluded (ancestor triploid)
Gene-drive	F_E00	F_E05	Excluded (ancestor triploid)
Gene-drive	F_E00	F_E06	Excluded (ancestor triploid)
Gene-drive	F_E00	F_E07	Excluded (ancestor triploid)
Gene-drive	F_E00	F_E08	Excluded (ancestor triploid)
Gene-drive	F_E00	F_E09	Excluded (ancestor triploid)
Gene-drive	F_E00	F_E10	Excluded (ancestor triploid)
Gene-drive	F_E00	F_E11	Excluded (ancestor triploid)
Gene-drive	F_E00	F_E12	Excluded (ancestor triploid)
Gene-drive	F_E00	F_E13	Excluded (ancestor triploid)
Gene-drive	F_F00	F_F01	Included
Gene-drive	F_F00	F_F02	Included
Gene-drive	F_F00	F_F03	Included
Gene-drive	F_F00	F_F04	Included
Gene-drive	F_F00	F_F05	Included
Gene-drive	F_F00	F_F06	Included
Gene-drive	F_F00	F_F07	Included
Gene-drive	F_F00	F_F08	Included
Gene-drive	F_F00	F_F09	Included
Gene-drive	F_F00	F_F10	Included
Gene-drive	F_F00	F_F11	Included
Gene-drive	F_F00	F_F12	Included
Gene-drive	F_G00	F_G01	Included
Gene-drive	F_G00	F_G02	Included
Gene-drive	F_G00	F_G03	Included
Gene-drive	F_G00	F_G04	Included
Gene-drive	F_G00	F_G05	Included
Gene-drive	F_G00	F_G06	Included
Gene-drive	F_G00	F_G07	Included
Gene-drive	F_G00	F_G08	Included
Gene-drive	F_G00	F_G09	Included
Gene-drive	F_G00	F_G10	Included
Gene-drive	F_G00	F_G11	Included
Gene-drive	F_G00	F_G12	Included
Gene-drive	F_G00	F_G13	Included

## Sheet: Table S8. Sanger_seq_primers
Region	F_primer id	F_sequence	R_primer id	R_sequence	CHROM	PCR_start	PCR_end	length	Marker 1	Marker 2	Marker 3	Marker 4	Marker 5	Marker 6
1	oMO_LOH_pos_Ch12_F01	CATAACTTCGTACTTACCACCG	oMO_LOH_pos_Ch12_R01	GGATGGTCTACGTTCAGGAC	XII	956964	957730	766	957061	957064	957115	957510	N/A	N/A
2	oMO_LOH_pos_Ch15_F01	CTCTTGCTATTGACAGCCTCG	oMO_LOH_pos_Ch15_R01	ACGACAAGGTGATGTTGACC	XV	1030968	1031837	869	1031126	1031150	1031500	1031632	1031656	1031662
3	oMO_LOH_HCHB_Ch12_F01	CTTGATTTACATGAGTCACCGG	oMO_LOH_HCHB_Ch12_R01	AACGCACGACTTCCACATCC	XII	103380	103869	489	103655	103660	103664	103670	103682	N/A

## Sheet: Table S9. Clone_accessions_prev
Study	Clone_ID	Accession	Included / reason for exclusion	Is this clone a founder or end-point?
Pankajam	L00	SRR11460448	Included	Founder
Pankajam	L01	SRR11460413	Included	End-point
Pankajam	L02	SRR11460424	Included	End-point
Pankajam	L03	SRR11460434	Included	End-point
Pankajam	L04	SRR11460435	Included	End-point
Pankajam	L05	SRR11460436	Included	End-point
Pankajam	L06	SRR11460437	Included	End-point
Pankajam	L07	SRR11460438	Included	End-point
Pankajam	L08	SRR11460439	Included	End-point
Pankajam	L09	SRR11460446	Included	End-point
Pankajam	L10	SRR11460447	Included	End-point
Sui	L000	SRR12442661	Included	Founder
Sui	L001	SRR12442686	Included	End-point
Sui	L003	SRR12442685	Included	End-point
Sui	L005	SRR12442630	Included	End-point
Sui	L006	SRR12442619	Included	End-point
Sui	L008	SRR12442702	Included	End-point
Sui	L010	SRR12442691	Included	End-point
Sui	L011	SRR12442655	Included	End-point
Sui	L013	SRR12442644	Included	End-point
Sui	L015	SRR12442677	Included	End-point
Sui	L016	SRR12442666	Included	End-point
Sui	L018	SRR12442683	Included	End-point
Sui	L020	SRR12442639	Excluded (download failed)	End-point
Sui	L022	SRR12442638	Included	End-point
Sui	L023	SRR12442637	Included	End-point
Sui	L025	SRR12442636	Included	End-point
Sui	L028	SRR12442635	Included	End-point
Sui	L030	SRR12442634	Included	End-point
Sui	L031	SRR12442633	Included	End-point
Sui	L033	SRR12442632	Included	End-point
Sui	L035	SRR12442631	Included	End-point
Sui	L036	SRR12442629	Included	End-point
Sui	L038	SRR12442628	Included	End-point
Sui	L040	SRR12442627	Included	End-point
Sui	L041	SRR12442626	Included	End-point
Sui	L045	SRR12442625	Included	End-point
Sui	L046	SRR12442624	Included	End-point
Sui	L048	SRR12442623	Included	End-point
Sui	L050	SRR12442622	Included	End-point
Sui	L051	SRR12442621	Included	End-point
Sui	L055	SRR12442620	Included	End-point
Sui	L058	SRR12442618	Included	End-point
Sui	L060	SRR12442617	Included	End-point
Sui	L061	SRR12442616	Included	End-point
Sui	L066	SRR12442709	Included	End-point
Sui	L068	SRR12442708	Included	End-point
Sui	L070	SRR12442707	Included	End-point
Sui	L071	SRR12442706	Included	End-point
Sui	L076	SRR12442705	Included	End-point
Sui	L078	SRR12442704	Included	End-point
Sui	L080	SRR12442703	Included	End-point
Sui	L081	SRR12442701	Included	End-point
Sui	L083	SRR12442700	Included	End-point
Sui	L086	SRR12442699	Included	End-point
Sui	L088	SRR12442698	Included	End-point
Sui	L090	SRR12442697	Included	End-point
Sui	L091	SRR12442696	Included	End-point
Sui	L093	SRR12442695	Included	End-point
Sui	L097	SRR12442694	Included	End-point
Sui	L100	SRR12442693	Included	End-point
Sui	L101	SRR12442692	Included	End-point
Sui	L103	SRR12442690	Included	End-point
Sui	L106	SRR12442673	Included	End-point
Sui	L108	SRR12442689	Included	End-point
Sui	L110	SRR12442688	Included	End-point
Sui	L111	SRR12442687	Excluded (download failed)	End-point
Sui	L116	SRR12442672	Included	End-point
Sui	L118	SRR12442662	Included	End-point
Sui	L120	SRR12442660	Included	End-point
Sui	L121	SRR12442658	Included	End-point
Sui	L126	SRR12442671	Included	End-point
Sui	L128	SRR12442657	Included	End-point
Sui	L130	SRR12442656	Included	End-point
Sui	L131	SRR12442659	Included	End-point
Sui	L133	SRR12442654	Included	End-point
Sui	L136	SRR12442670	Included	End-point
Sui	L138	SRR12442653	Included	End-point
Sui	L140	SRR12442652	Included	End-point
Sui	L141	SRR12442651	Included	End-point
Sui	L143	SRR12442650	Included	End-point
Sui	L146	SRR12442669	Included	End-point
Sui	L148	SRR12442649	Included	End-point
Sui	L150	SRR12442647	Included	End-point
Sui	L151	SRR12442646	Included	End-point
Sui	L156	SRR12442668	Included	End-point
Sui	L158	SRR12442645	Excluded (download failed)	End-point
Sui	L160	SRR12442648	Included	End-point
Sui	L161	SRR12442643	Included	End-point
Sui	L163	SRR12442642	Included	End-point
Sui	L166	SRR12442667	Included	End-point
Sui	L170	SRR12442641	Included	End-point
Sui	L171	SRR12442640	Included	End-point
Sui	L174	SRR12442684	Included	End-point
Sui	L178	SRR12442665	Included	End-point
Sui	L180	SRR12442682	Included	End-point
Sui	L183	SRR12442680	Included	End-point
Sui	L186	SRR12442664	Included	End-point
Sui	L188	SRR12442679	Included	End-point
Sui	L190	SRR12442678	Included	End-point
Sui	L191	SRR12442681	Included	End-point
Sui	L193	SRR12442676	Included	End-point
Sui	L196	SRR12442663	Included	End-point
Sui	L198	SRR12442675	Included	End-point
Sui	L200	SRR12442674	Included	End-point
Dutta	H01_01	ERR5324288	Included	End-point
Dutta	H01_02	ERR5324289	Included	End-point
Dutta	H01_03	ERR5324290	Included	End-point
Dutta	H01_04	ERR5324291	Included	End-point
Dutta	H01_05	ERR5324292	Included	End-point
Dutta	H01_06	ERR5324293	Included	End-point
Dutta	H01_07	ERR5324294	Included	End-point
Dutta	H01_08	ERR5324295	Included	End-point
Dutta	H01_09	ERR5324296	Included	End-point
Dutta	H01_10	ERR5324297	Included	End-point
Dutta	H01_11	ERR5324298	Included	End-point
Dutta	H01_12	ERR5324299	Included	End-point
Dutta	H01_13	ERR5324300	Included	End-point
Dutta	H01_14	ERR5324301	Included	End-point
Dutta	H01_15	ERR5324302	Included	End-point
Dutta	H01_16	ERR5324303	Included	End-point
Dutta	H01_17	ERR5324304	Included	End-point
Dutta	H01_18	ERR5324305	Included	End-point
Dutta	H01_19	ERR5324306	Included	End-point
Dutta	H01_20	ERR5324307	Included	End-point
Dutta	H02_09	ERR5324309	Included	End-point
Dutta	H02_10	ERR5324310	Included	End-point
Dutta	H02_11	ERR5324311	Included	End-point
Dutta	H02_12	ERR5324312	Included	End-point
Dutta	H02_13	ERR5324313	Included	End-point
Dutta	H02_14	ERR5324314	Included	End-point
Dutta	H02_15	ERR5324315	Included	End-point
Dutta	H02_16	ERR5324316	Excluded (nearly homozygous = RTG designation according to Dutta et al)	End-point
Dutta	H02_17	ERR5324317	Included	End-point
Dutta	H02_18	ERR5324318	Included	End-point
Dutta	H02_19	ERR5324319	Included	End-point
Dutta	H02_20	ERR5324320	Included	End-point
Dutta	H03_01	ERR5324322	Excluded (Poor mapping or coverage)	End-point
Dutta	H03_02	ERR5324323	Included	End-point
Dutta	H03_03	ERR5324324	Included	End-point
Dutta	H03_04	ERR5324325	Included	End-point
Dutta	H03_05	ERR5324326	Included	End-point
Dutta	H03_06	ERR5324327	Included	End-point
Dutta	H03_07	ERR5324328	Included	End-point
Dutta	H03_08	ERR5324329	Excluded (nearly homozygous = RTG designation according to Dutta et al)	End-point
Dutta	H03_09	ERR5324330	Included	End-point
Dutta	H03_10	ERR5324331	Included	End-point
Dutta	H03_11	ERR5324332	Included	End-point
Dutta	H03_12	ERR5324333	Included	End-point
Dutta	H03_13	ERR5324334	Excluded (nearly homozygous = RTG designation according to Dutta et al)	End-point
Dutta	H03_14	ERR5324335	Included	End-point
Dutta	H03_15	ERR5324336	Included	End-point
Dutta	H03_16	ERR5324337	Included	End-point
Dutta	H03_17	ERR5324338	Included	End-point
Dutta	H03_18	ERR5324339	Included	End-point
Dutta	H03_19	ERR5324340	Included	End-point
Dutta	H03_20	ERR5324341	Included	End-point
Dutta	H04_01	ERR5324343	Excluded (Poor mapping or coverage)	End-point
Dutta	H04_02	ERR5324344	Included	End-point
Dutta	H04_03	ERR5324345	Included	End-point
Dutta	H04_04	ERR5324346	Excluded (Poor mapping or coverage)	End-point
Dutta	H04_05	ERR5324347	Included	End-point
Dutta	H04_06	ERR5324348	Included	End-point
Dutta	H04_07	ERR5324349	Excluded (Poor mapping or coverage)	End-point
Dutta	H04_08	ERR5324350	Included	End-point
Dutta	H04_09	ERR5324351	Included	End-point
Dutta	H04_10	ERR5324352	Included	End-point
Dutta	H04_11	ERR5324353	Included	End-point
Dutta	H04_12	ERR5324354	Included	End-point
Dutta	H04_13	ERR5324355	Included	End-point
Dutta	H04_14	ERR5324356	Excluded (Poor mapping or coverage)	End-point
Dutta	H04_15	ERR5324357	Included	End-point
Dutta	H04_16	ERR5324358	Included	End-point
Dutta	H04_17	ERR5324359	Included	End-point
Dutta	H04_18	ERR5324360	Included	End-point
Dutta	H04_19	ERR5324361	Included	End-point
Dutta	H04_20	ERR5324362	Included	End-point
Dutta	H05_01	ERR5324363	Included	End-point
Dutta	H05_02	ERR5324364	Included	End-point
Dutta	H05_03	ERR5324365	Included	End-point
Dutta	H05_04	ERR5324366	Included	End-point
Dutta	H05_05	ERR5324367	Included	End-point
Dutta	H05_06	ERR5324368	Included	End-point
Dutta	H05_07	ERR5324369	Included	End-point
Dutta	H05_08	ERR5324370	Included	End-point
Dutta	H05_09	ERR5324371	Included	End-point
Dutta	H05_10	ERR5324372	Included	End-point
Dutta	H05_11	ERR5324373	Included	End-point
Dutta	H05_12	ERR5324374	Included	End-point
Dutta	H05_13	ERR5324375	Included	End-point
Dutta	H05_14	ERR5324376	Excluded (nearly homozygous = RTG designation according to Dutta et al)	End-point
Dutta	H05_15	ERR5324377	Included	End-point
Dutta	H05_16	ERR5324378	Included	End-point
Dutta	H05_17	ERR5324379	Included	End-point
Dutta	H05_18	ERR5324380	Included	End-point
Dutta	H05_19	ERR5324381	Included	End-point
Dutta	H05_20	ERR5324382	Included	End-point
Dutta	H06_01	ERR5324384	Included	End-point
Dutta	H06_02	ERR5324385	Included	End-point
Dutta	H06_03	ERR5324386	Included	End-point
Dutta	H06_04	ERR5324387	Included	End-point
Dutta	H06_05	ERR5324388	Included	End-point
Dutta	H06_06	ERR5324389	Included	End-point
Dutta	H06_07	ERR5324390	Included	End-point
Dutta	H06_08	ERR5324391	Included	End-point
Dutta	H06_09	ERR5324392	Included	End-point
Dutta	H06_10	ERR5324393	Included	End-point
Dutta	H06_11	ERR5324394	Included	End-point
Dutta	H06_12	ERR5324395	Included	End-point
Dutta	H06_13	ERR5324396	Included	End-point
Dutta	H06_14	ERR5324397	Included	End-point
Dutta	H06_15	ERR5324398	Included	End-point
Dutta	H06_16	ERR5324399	Included	End-point
Dutta	H06_17	ERR5324400	Excluded (nearly homozygous = RTG designation according to Dutta et al)	End-point
Dutta	H06_18	ERR5324401	Included	End-point
Dutta	H06_19	ERR5324402	Included	End-point
Dutta	H06_20	ERR5324403	Included	End-point
Dutta	H07_01	ERR5324404	Included	End-point
Dutta	H07_02	ERR5324405	Included	End-point
Dutta	H07_03	ERR5324406	Excluded (Poor mapping or coverage)	End-point
Dutta	H07_04	ERR5324407	Included	End-point
Dutta	H07_05	ERR5324408	Included	End-point
Dutta	H07_06	ERR5324409	Included	End-point
Dutta	H07_07	ERR5324410	Included	End-point
Dutta	H07_08	ERR5324411	Included	End-point
Dutta	H07_09	ERR5324412	Included	End-point
Dutta	H07_10	ERR5324413	Included	End-point
Dutta	H07_11	ERR5324414	Included	End-point
Dutta	H07_12	ERR5324415	Included	End-point
Dutta	H07_14	ERR5324417	Included	End-point
Dutta	H07_15	ERR5324418	Included	End-point
Dutta	H07_16	ERR5324419	Included	End-point
Dutta	H07_17	ERR5324420	Excluded (nearly homozygous = RTG designation according to Dutta et al)	End-point
Dutta	H07_18	ERR5324421	Included	End-point
Dutta	H07_19	ERR5324422	Excluded (nearly homozygous = RTG designation according to Dutta et al)	End-point
Dutta	H07_20	ERR5324423	Included	End-point
Dutta	H08_01	ERR5324424	Included	End-point
Dutta	H08_02	ERR5324425	Included	End-point
Dutta	H08_03	ERR5324426	Included	End-point
Dutta	H08_04	ERR5324427	Excluded (nearly homozygous = RTG designation according to Dutta et al)	End-point
Dutta	H08_05	ERR5324428	Included	End-point
Dutta	H08_06	ERR5324429	Excluded (nearly homozygous = RTG designation according to Dutta et al)	End-point
Dutta	H08_07	ERR5324430	Included	End-point
Dutta	H08_08	ERR5324431	Included	End-point
Dutta	H08_09	ERR5324432	Included	End-point
Dutta	H08_10	ERR5324433	Included	End-point
Dutta	H08_11	ERR5324434	Included	End-point
Dutta	H08_12	ERR5324435	Included	End-point
Dutta	H08_13	ERR5324436	Included	End-point
Dutta	H08_15	ERR5324437	Included	End-point
Dutta	H08_16	ERR5324438	Included	End-point
Dutta	H08_17	ERR5324439	Included	End-point
Dutta	H08_18	ERR5324440	Included	End-point
Dutta	H08_19	ERR5324441	Included	End-point
Dutta	H08_20	ERR5324442	Included	End-point
Dutta	H09_01	ERR5324444	Excluded (nearly homozygous = RTG designation according to Dutta et al)	End-point
Dutta	H09_02	ERR5324445	Included	End-point
Dutta	H09_03	ERR5324446	Included	End-point
Dutta	H09_04	ERR5324447	Excluded (nearly homozygous = RTG designation according to Dutta et al)	End-point
Dutta	H09_05	ERR5324448	Included	End-point
Dutta	H09_06	ERR5324449	Included	End-point
Dutta	H09_07	ERR5324450	Excluded (nearly homozygous = RTG designation according to Dutta et al)	End-point
Dutta	H09_08	ERR5324451	Included	End-point
Dutta	H09_09	ERR5324452	Excluded (nearly homozygous = RTG designation according to Dutta et al)	End-point
Dutta	H09_10	ERR5324453	Included	End-point
Dutta	H09_11	ERR5324455	Included	End-point
Dutta	H09_12	ERR5324456	Included	End-point
Dutta	H09_13	ERR5324459	Included	End-point
Dutta	H09_14	ERR5324460	Included	End-point
Dutta	H09_15	ERR5324461	Included	End-point
Dutta	H09_16	ERR5324454	Included	End-point
Dutta	H09_17	ERR5324457	Excluded (download failed)	End-point
Dutta	H09_18	ERR5324458	Included	End-point
Dutta	H09_19	ERR5324462	Included	End-point

[truncated: 1 more sheets: Table S10. Haploid_parent_acces]
